# Supplementary material for: Identification of genomic biomarkers for anthracycline-induced cardiotoxicity in human iPSC-derived cardiomyocytes: an in vitro repeated exposure toxicity approach for safety assessment
Source: Arch Toxicol. 2015 Nov 4;90(11):2763–77. doi: 10.1007/s00204-015-1623-5 (PMC5065579; doi:10.1007/s00204-015-1623-5)
Supplement: Supplementary file 2 — Supplementary material 2 (XLSX 185 kb) [file 204_2015_1623_MOESM2_ESM.xlsx]

## Sheet: K means clusters
Cluster 1			Cluster 2			Cluster 3			Cluster 4			Cluster 5			Cluster 6
ID	GENE SYMBOL		ID	GENE SYMBOL		ID	GENE SYMBOL		ID	GENE SYMBOL		ID	GENE SYMBOL		ID	GENE SYMBOL
214079_at	DHRS2		221577_x_at	GDF15		205742_at	TNNI3		231775_at	TNFRSF10A		210587_at	INHBE		219148_at	PBK
221008_s_at	AGXT2L1		205239_at	AREG /// AREGB		222940_at	SULT1E1		219936_s_at	GPR87		205047_s_at	ASNS		201291_s_at	TOP2A
207156_at	HIST1H2AG /// HIST1H2AH /// HIST1H2AI /// HIST1H2AK /// HIST1H2AL /// HIST1H2AM		219440_at	RAI2		238521_at	FGF12		243087_at	WDR63		203548_s_at	LPL		202503_s_at	KIAA0101
205440_s_at	NPY1R		219728_at	MYOT		203872_at	ACTA1		1559322_at	LOC727916		206157_at	PTX3		219918_s_at	ASPM
214469_at	HIST1H2AB /// HIST1H2AE		225207_at	PDK4		219934_s_at	SULT1E1		1557765_at	LOC643401		202856_s_at	SLC16A3		203764_at	DLGAP5
1555958_at	CRTAC1		1552782_at	SLC44A5		207501_s_at	FGF12		1554018_at	GPNMB		201397_at	PHGDH		201292_at	TOP2A
1552665_at	LOC84989		235763_at	SLC44A5		214589_at	FGF12		204014_at	DUSP4		203946_s_at	ARG2		218039_at	NUSAP1
209398_at	HIST1H1C		215253_s_at	RCAN1		211597_s_at	HOPX		224724_at	SULF2		243737_at	ATP1B4		218585_s_at	DTL
228715_at	ZCCHC12		226382_at	CAMK1D /// LOC283070		207996_s_at	C18orf1		1552732_at	ABRA		221539_at	EIF4EBP1		210559_s_at	CDK1
215779_s_at	HIST1H2BC /// HIST1H2BE /// HIST1H2BF /// HIST1H2BG /// HIST1H2BI		1569112_at	SLC44A5		1556583_a_at	SLC8A1		230720_at	RNF182		202431_s_at	MYC		218755_at	KIF20A
214290_s_at	HIST2H2AA3 /// HIST2H2AA4		226384_at	PPAPDC1B		202222_s_at	DES		215719_x_at	FAS		220556_at	ATP1B4		228273_at	PRR11
234303_s_at	GPR85		226192_at	AR		204810_s_at	CKM		209278_s_at	TFPI2		203945_at	ARG2		235545_at	DEPDC1
218280_x_at	HIST2H2AA3 /// HIST2H2AA4		219985_at	HS3ST3A1		210683_at	NRTN		219867_at	CHODL		218145_at	TRIB3		209773_s_at	RRM2
1564706_s_at	GLS2		226959_at	CAMK1D /// LOC283070		209651_at	TGFB1I1		210387_at	HIST1H2BC /// HIST1H2BE /// HIST1H2BF /// HIST1H2BG /// HIST1H2BI		214095_at	SHMT2		203213_at	CDK1
206110_at	HIST1H3H		223299_at	SEC11C		240633_at	DOK7		231504_at	CCDC148		209230_s_at	NUPR1		207828_s_at	CENPF
201287_s_at	SDC1		217585_at	NEBL		239218_at	PDE1C		1552648_a_at	TNFRSF10A		208998_at	UCP2		218542_at	CEP55
218002_s_at	CXCL14		217999_s_at	PHLDA1		244493_at	GPR22		209277_at	TFPI2		204203_at	CEBPG		222958_s_at	DEPDC1
1557049_at	BTBD19		209343_at	EFHD1		220560_at	C11orf21		216252_x_at	FAS		223062_s_at	PSAT1		228729_at	CCNB1
223316_at	CCDC3		222287_at	TRDN		210869_s_at	MCAM		207813_s_at	FDXR		202847_at	PCK2		204162_at	NDC80
222484_s_at	CXCL14		208370_s_at	RCAN1		206012_at	LEFTY2		205751_at	SH3GL2		225442_at	DDR2		201890_at	RRM2
229872_s_at	LOC100132999 /// LOC642441 /// LOC730256		235626_at	CAMK1D		211340_s_at	MCAM		201141_at	GPNMB		230895_at	HAPLN1		218009_s_at	PRC1
209627_s_at	OSBPL3		228754_at	SLC6A6		213201_s_at	TNNT1		1552731_at	ABRA		224839_s_at	GPT2		223381_at	NUF2
238462_at	UBASH3B		225842_at	PHLDA1		205081_at	CRIP1		204781_s_at	FAS		219410_at	TMEM45A		220295_x_at	DEPDC1
233338_at	LINC00281 /// LOC100652750 /// LOC284861 /// LOC642633 /// LOC729461		226415_at	VAT1L		223572_at	HHATL		221805_at	NEFL		205523_at	HAPLN1		219493_at	SHCBP1
206432_at	HAS2		223568_s_at	PPAPDC1B		209087_x_at	MCAM		202746_at	ITM2A		231867_at	ODZ2		204822_at	TTK
228293_at	DEPDC7		226150_at	PPAPDC1B		229567_at	FITM1		204780_s_at	FAS		212353_at	SULF1		219978_s_at	NUSAP1
201286_at	SDC1		203252_at	CDK2AP2		221051_s_at	NMRK2		213293_s_at	TRIM22		230710_at	MIR210HG		222077_s_at	RACGAP1
1552726_at	ADAMTS17		1556051_a_at	BICD1		209047_at	AQP1		204681_s_at	RAPGEF5		226517_at	BCAT1		204641_at	NEK2
226811_at	FAM46C		201843_s_at	EFEMP1		206637_at	P2RY14		242344_at	GABRB2		224741_x_at	GAS5 /// SNORD44 /// SNORD47 /// SNORD76 /// SNORD77 /// SNORD79 /// SNORD80 /// SNORD81		207165_at	HMMR
201650_at	KRT19		203180_at	ALDH1A3		204719_at	ABCA8		1552727_s_at	ADAMTS17		226697_at	FAM114A1		218663_at	NCAPG
237028_at	ENO1-AS1		230075_at	RAB39B		221288_at	GPR22		236359_at	SCN4B		225285_at	BCAT1		214710_s_at	CCNB1
203889_at	SCG5		223569_at	PPAPDC1B		228794_at	XIRP2		219863_at	HERC5		227140_at	INHBA		232278_s_at	DEPDC1
218723_s_at	RGCC		220246_at	CAMK1D		232424_at	PRDM16		1558234_at	KCNJ2-AS1		226682_at	RORA		225655_at	UHRF1
201467_s_at	NQO1		214844_s_at	DOK5		204737_s_at	MYH6 /// MYH7		206935_at	PCDH8		236480_at	MIR210HG		209642_at	BUB1
1554486_a_at	GFOD1		231964_at	BICD1		227059_at	GPC6		204286_s_at	PMAIP1		212295_s_at	SLC7A1		203214_x_at	CDK1
201202_at	PCNA		227443_at	LURAP1L		203729_at	EMP3		233555_s_at	SULF2		205381_at	LRRC17		222848_at	CENPK
206463_s_at	DHRS2		219634_at	CHST11		228486_at	SLC44A1		206765_at	KCNJ2		224841_x_at	GAS5 /// SNORD44 /// SNORD47 /// SNORD76 /// SNORD77 /// SNORD79 /// SNORD80 /// SNORD81		204146_at	RAD51AP1
230748_at	SLC16A6		1555363_s_at	LOC284440		205766_at	TCAP		204285_s_at	PMAIP1		202855_s_at	SLC16A3		203362_s_at	MAD2L1
1556730_at	LOC652993		212458_at	SPRED2		241350_at	FBXL22		242680_at	AVPR1A		200628_s_at	WARS		204026_s_at	ZWINT
229393_at	L3MBTL3		223054_at	DNAJB11		39966_at	CSPG5		226034_at	DUSP4		200629_at	WARS		1552619_a_at	ANLN
212192_at	KCTD12		201656_at	ITGA6		225078_at	EMP2		238127_at	GAS6-AS1		201313_at	ENO2		222608_s_at	ANLN
228007_at	CEP85L		209186_at	ATP2A2		205736_at	PGAM2		213338_at	TMEM158		214437_s_at	SHMT2		202095_s_at	BIRC5
212188_at	KCTD12		229779_at	COL4A4		211959_at	IGFBP5		217373_x_at	MDM2		210511_s_at	INHBA		204444_at	KIF11
223557_s_at	TMEFF2		222753_s_at	SPCS3		209742_s_at	MYL2		204061_at	PRKX		239136_at	LOC728978		205046_at	CENPE
223734_at	MGARP		201811_x_at	SH3BP5		1556069_s_at	HIF3A		217574_at	CDH8		230204_at	HAPLN1		202705_at	CCNB2
202508_s_at	SNAP25		230048_at	IFRD1		1555870_at	RNF207		208180_s_at	HIST1H4A /// HIST1H4B /// HIST1H4C /// HIST1H4D /// HIST1H4E /// HIST1H4F /// HIST1H4H /// HIST1H4I /// HIST1H4J /// HIST1H4K /// HIST1H4L /// HIST2H4A /// HIST2H4B /// HIST4H4		225527_at	CEBPG		203755_at	BUB1B
204823_at	NAV3		201810_s_at	SH3BP5		231341_at	SLC35D3		211163_s_at	TNFRSF10C		202311_s_at	COL1A1		209172_s_at	CENPF
216705_s_at	ADA		229774_at	CXXC4		228509_at	SPHKAP		232035_at	HIST1H4A /// HIST1H4B /// HIST1H4C /// HIST1H4D /// HIST1H4E /// HIST1H4F /// HIST1H4H /// HIST1H4I /// HIST1H4J /// HIST1H4K /// HIST1H4L /// HIST2H4A /// HIST2H4B /// HIST4H4 /// LOC100507025		209386_at	TM4SF1		204709_s_at	KIF23
209631_s_at	GPR37		211048_s_at	PDIA4		216265_x_at	MYH7		204105_s_at	NRCAM		212290_at	SLC7A1		228323_at	CASC5
220161_s_at	EPB41L4B		201842_s_at	EFEMP1		204975_at	EMP2		203409_at	DDB2		209608_s_at	ACAT2		202954_at	UBE2C
1555725_a_at	RGS5		218817_at	SPCS3		203549_s_at	LPL		204897_at	PTGER4		1567107_s_at	TPM4		218355_at	KIF4A
212268_at	SERPINB1		226847_at	FST		235278_at	MACROD2		223342_at	RRM2B		230988_at	ADD2		203967_at	CDC6
219211_at	USP18		202375_at	SEC24D		205589_at	MYL3		205051_s_at	KIT		206794_at	ERBB4		202870_s_at	CDC20
202307_s_at	TAP1		235781_at	CACNA1B		230195_at	LOC100131138		230538_at	SHC4		242517_at	KISS1R		209709_s_at	HMMR
209301_at	CA2		202146_at	IFRD1		219054_at	NPR3		242931_at	LONRF3		212048_s_at	YARS		209714_s_at	CDKN3
228984_at	CARNS1		221865_at	C9orf91		226096_at	FNDC5		208051_s_at	PAIP1		210845_s_at	PLAUR		213599_at	OIP5
208886_at	H1F0		202558_s_at	HSPA13		204979_s_at	SH3BGR		240259_at	FLRT2 /// LOC100506718		202218_s_at	FADS2		231772_x_at	CENPH
212909_at	LYPD1		221530_s_at	BHLHE41		236344_at	PDE1C		221916_at	NEFL		202068_s_at	LDLR		222680_s_at	DTL
223748_at	SLC4A11		226769_at	FIBIN		220591_s_at	EFHC2		1553142_at	LACC1		1561615_s_at	SLC8A1		204962_s_at	C2orf18 /// CENPA
213572_s_at	SERPINB1		223723_at	MFI2		223542_at	ANKRD32		219637_at	ARMC9		202310_s_at	COL1A1		218662_s_at	NCAPG
209849_s_at	RAD51C		219414_at	CLSTN2		238015_at	C4orf46		205531_s_at	GLS2		220892_s_at	PSAT1		216237_s_at	MCM5
45714_at	HCFC1R1		200924_s_at	SLC3A2		214027_x_at	DES /// FAM48A		236129_at	GALNT5		238013_at	PLEKHA2		1555758_a_at	CDKN3
203130_s_at	KIF5C		240574_at	DNAJC3-AS1		225079_at	EMP2		229331_at	SPATA18		215034_s_at	TM4SF1		221258_s_at	KIF18A
230372_at	HAS2		204948_s_at	FST		207542_s_at	AQP1		205399_at	DCLK1		212354_at	SULF1		204318_s_at	GTSE1
209070_s_at	RGS5		1555338_s_at	AQP10		214369_s_at	RASGRP2		226093_at	DCP1B		203570_at	LOXL1		213226_at	CCNA2
227758_at	RERG		230031_at	HSPA5		220815_at	CTNNA3		241371_at	TNFRSF10A		202766_s_at	FBN1		235425_at	SGOL2
222075_s_at	OAZ3		211936_at	HSPA5		202022_at	ALDOC		219049_at	CSGALNACT1		201744_s_at	LUM		213007_at	FANCI
209969_s_at	STAT1		200825_s_at	HYOU1		219077_s_at	WWOX		210812_at	XRCC4		219045_at	RHOF		203418_at	CCNA2
235649_at	ADAMTS8		203208_s_at	MTFR1		202948_at	IL1R1		1557122_s_at	GABRB2		200951_s_at	CCND2		230165_at	SGOL2
236302_at	PPM1E		202843_at	DNAJB9		235088_at	C4orf46		209064_x_at	PAIP1		205524_s_at	HAPLN1		201930_at	MCM6
205780_at	BIK		207345_at	FST		219932_at	SLC27A6		228937_at	LACC1		218498_s_at	ERO1L		232238_at	ASPM
1552658_a_at	NAV3		212942_s_at	KIAA1199		222008_at	COL9A1		227295_at	IKBIP		202887_s_at	DDIT4		204159_at	CDKN2C
227529_s_at	AKAP12		225284_at	DNAJC3		219619_at	DIRAS2		226109_at	C21orf91		1556499_s_at	COL1A1		204244_s_at	DBF4
226982_at	ELL2		222108_at	AMIGO2		204240_s_at	SMC2		235238_at	SHC4		201626_at	INSIG1		209891_at	SPC25
229296_at	LOC100506119		1554462_a_at	DNAJB9		226117_at	TIFA		232946_s_at	NADSYN1		210426_x_at	RORA		1554768_a_at	MAD2L1
1559960_x_at	SYCE1L		209383_at	DDIT3		1562772_a_at	DAND5		223672_at	SGIP1		221024_s_at	SLC2A10		236641_at	KIF14
202990_at	PYGL		217168_s_at	HERPUD1		236884_at	RIMKLA		203349_s_at	ETV5		203477_at	COL15A1		210052_s_at	TPX2
206070_s_at	EPHA3		201195_s_at	SLC7A5		203424_s_at	IGFBP5		204015_s_at	DUSP4		214755_at	UAP1L1		235609_at	BRIP1
218923_at	CTBS		202722_s_at	GFPT1		213075_at	OLFML2A		204224_s_at	GCH1		224942_at	PAPPA		204825_at	MELK
204639_at	ADA		229649_at	NRXN3		213253_at	SMC2		235205_at	OXR1		201430_s_at	DPYSL3		206364_at	KIF14
225245_x_at	H2AFJ		213418_at	HSPA6		210169_at	SEC14L5		202284_s_at	CDKN1A		202245_at	LSS		223700_at	MND1
224301_x_at	H2AFJ		230303_at	SYNPR		205842_s_at	JAK2		228284_at	TLE1		1554539_a_at	RHOF		205909_at	POLE2
240395_at	LOC100128727		219747_at	NDNF		203186_s_at	S100A4		244297_at	ANKRD18A		201170_s_at	BHLHE40		223229_at	UBE2T
219632_s_at	SHPK /// TRPV1		237270_at	LOC100505710		206864_s_at	HRK		238835_at	AVPR1A		210479_s_at	RORA		218883_s_at	MLF1IP
232235_at	DSEL					205063_at	GEMIN2		214455_at	HIST1H2BC /// HIST1H2BE /// HIST1H2BF /// HIST1H2BG /// HIST1H2BI		202765_s_at	FBN1		227211_at	PHF19
221773_at	ELK3					202949_s_at	FHL2		205386_s_at	MDM2		210807_s_at	SLC16A7		221521_s_at	GINS2
244189_at	TTC28-AS1					205841_at	JAK2		223800_s_at	LIMS3 /// LIMS3L		213562_s_at	SQLE		226213_at	ERBB3
204115_at	GNG11					219949_at	LRRC2		202747_s_at	ITM2A		219790_s_at	NPR3		201664_at	SMC4
212565_at	STK38L					219789_at	NPR3		204933_s_at	TNFRSF11B		200841_s_at	EPRS		226630_at	MIS18BP1
204457_s_at	GAS1					223136_at	AIG1		218559_s_at	MAFB		206039_at	RAB33A		204033_at	TRIP13
209069_s_at	H3F3A /// H3F3B					204326_x_at	MT1X		210519_s_at	NQO1		201790_s_at	DHCR7		223307_at	CDCA3
214481_at	HIST1H2AM					205952_at	KCNK3		226731_at	ITGA1		210095_s_at	IGFBP3		205782_at	FGF7
230782_at	SORD					206205_at	MPHOSPH9		202388_at	RGS2		1564985_a_at	SLC8A1		201663_s_at	SMC4
207194_s_at	ICAM4					203153_at	IFIT1		202794_at	INPP1		230259_at	C10orf125		226456_at	RMI2
207761_s_at	METTL7A					221045_s_at	PER3		214660_at	ITGA1		201848_s_at	BNIP3		1557129_a_at	FAM111B
229582_at	INO80C					201105_at	LGALS1		202458_at	PRSS23		204256_at	ELOVL6		219787_s_at	ECT2
232965_at	LOC400684					225203_at	PPP1R16A		201116_s_at	CPE		235567_at	RORA		223254_s_at	G2E3
211997_x_at	H3F3A /// H3F3B					204802_at	RRAD		225160_x_at	MDM2		236565_s_at	LARP6		242560_at	FANCD2
208270_s_at	RNPEP					212739_s_at	NME4		238935_at	RPS27L		201690_s_at	TPD52		207447_s_at	MGAT4C
225288_at	COL27A1					223258_s_at	G2E3		208892_s_at	DUSP6		227271_at	FGF11		227350_at	HELLS
203423_at	RBP1					214053_at	ERBB4		226021_at	RDH10		212481_s_at	TPM4		204887_s_at	PLK4
242594_at	BOD1L1					205265_s_at	SPEG		219099_at	C12orf5		201688_s_at	TPD52		203968_s_at	CDC6
207038_at	SLC16A6					200762_at	DPYSL2		209375_at	XPC		212143_s_at	IGFBP3		226661_at	CDCA2
1556414_at	LINC00515					204803_s_at	RRAD		234644_x_at	TNFRSF10C		207057_at	SLC16A7		202094_at	BIRC5
219236_at	PAQR6					230081_at	PLCXD3		1554020_at	BICD1		1557352_at	SQLE		222039_at	KIF18B
206066_s_at	RAD51C					1569302_at	KIAA1731		209693_at	ASTN2		210162_s_at	NFATC1		220651_s_at	MCM10
218537_at	HCFC1R1					213280_at	RAP1GAP2		220941_s_at	C21orf91		227223_at	RBM39		204128_s_at	RFC3
1569003_at	VMP1					225541_at	RPL22L1		224650_at	MAL2		222646_s_at	ERO1L		209408_at	KIF2C
204976_s_at	AMMECR1					207066_at	HRC		208891_at	DUSP6		201689_s_at	TPD52		202107_s_at	MCM2
220334_at	RGS17					209086_x_at	MCAM		227467_at	RDH10		209715_at	CBX5		206102_at	GINS1
203160_s_at	RNF8					1552721_a_at	FGF1		204932_at	TNFRSF11B		202067_s_at	LDLR		205034_at	CCNE2
230865_at	LIX1					229552_at	LOC283454		205352_at	SERPINI1		200952_s_at	CCND2		229610_at	CKAP2L
227145_at	LOXL4					226955_at	AFAP1L1		226534_at	KITLG		209387_s_at	TM4SF1		219512_at	DSN1
227816_at	NTN1					206632_s_at	APOBEC3B		204304_s_at	PROM1		210512_s_at	VEGFA		229886_at	C5orf34
242439_s_at	ASXL1					204731_at	TGFBR3		209793_at	GRIA1		212344_at	SULF1		214426_x_at	CHAF1A
204119_s_at	ADK					202920_at	ANK2		226279_at	PRSS23		204173_at	MYL6B		219000_s_at	DSCC1
1555888_at	UBR5					227845_s_at	SHD		204776_at	THBS4		211993_at	WNK1		219588_s_at	NCAPG2
200887_s_at	STAT1					226287_at	CCDC34		221801_x_at	NEFL		217691_x_at	SLC16A3		225834_at	FAM72A /// FAM72B /// FAM72D
201003_x_at	TMEM189 /// TMEM189-UBE2V1 /// UBE2V1					226325_at	ADSSL1		202207_at	ARL4C		202499_s_at	SLC2A3		230883_at	NXPH2
226421_at	AMMECR1					212636_at	QKI		212573_at	ENDOD1		208659_at	CLIC1		227212_s_at	PHF19
214591_at	KLHL4					236783_at	KCNIP4		203234_at	UPP1		208359_s_at	KCNJ4		204315_s_at	GTSE1
228357_at	UNK					204862_s_at	NME3		229797_at	MCOLN3		201849_at	BNIP3		218726_at	HJURP
226336_at	LOC100288602 /// PPIA					213032_at	NFIB		205278_at	GAD1		217294_s_at	ENO1		219105_x_at	ORC6
228726_at	SERPINB1					235497_at	LOC643837		204475_at	MMP1		222088_s_at	SLC2A14 /// SLC2A3		1552680_a_at	CASC5
220319_s_at	MYLIP					215559_at	ABCC6		200731_s_at	PTP4A1		210868_s_at	ELOVL6		205394_at	CHEK1
213346_at	TEX30					206580_s_at	EFEMP2		214472_at	HIST1H2AD /// HIST1H3A /// HIST1H3B /// HIST1H3C /// HIST1H3D /// HIST1H3E /// HIST1H3F /// HIST1H3G /// HIST1H3H /// HIST1H3I /// HIST1H3J		213416_at	ITGA4		219555_s_at	CENPN
1553746_a_at	OTOGL					210121_at	B3GALT2		205559_s_at	PCSK5		211937_at	EIF4B		206500_s_at	MIS18BP1
220677_s_at	ADAMTS8					203296_s_at	ATP1A2		226281_at	DNER		200648_s_at	GLUL		204127_at	RFC3
211998_at	H3F3A /// H3F3B					203837_at	MAP3K5		218346_s_at	SESN1		241866_at	SLC16A7		203000_at	STMN2
225886_at	DDX5					203543_s_at	KLF9		201117_s_at	CPE		215220_s_at	TPR		205339_at	STIL
214240_at	GAL					217988_at	CCNB1IP1		200736_s_at	GPX1		237981_at	CMYA5		203145_at	SPAG5
203401_at	PRPS2					202973_x_at	FAM13A		229711_s_at	MDM2		205822_s_at	HMGCS1		213008_at	FANCI
219518_s_at	ELL3					205577_at	PYGM		232110_at	GALNT5		202498_s_at	SLC2A3		203046_s_at	TIMELESS
228989_at	C18orf56					212320_at	TUBB		203348_s_at	ETV5		210513_s_at	VEGFA		219743_at	HEY2
202763_at	CASP3					1554741_s_at	FGF7 /// KGFLP1 /// KGFLP2		211833_s_at	BAX		212085_at	SLC25A6		223939_at	SUCNR1
201341_at	ENC1					228141_at	GPX8		219628_at	ZMAT3		209946_at	VEGFC		204695_at	CDC25A
229205_at	LOC100507372					206628_at	SLC5A1		209462_at	APLP1		212737_at	GM2A		205031_at	EFNB3
212338_at	MYO1D					242773_at	SLC5A1		210170_at	PDLIM3		216598_s_at	CCL2		236166_at	LOC285147
212651_at	RHOBTB1					223255_at	G2E3		238893_at	LOC338758		208319_s_at	RBM3		201897_s_at	CKS1B
228194_s_at	SORCS1					226492_at	SEMA6D		201468_s_at	NQO1		202992_at	C7		202580_x_at	FOXM1
213241_at	PLXNC1					1553102_a_at	CCDC69		1553141_at	LACC1		205376_at	INPP4B		205176_s_at	ITGB3BP
1552755_at	C9orf66					210931_at	RNF6		208478_s_at	BAX		204017_at	KDELR3		228559_at	CENPN
212978_at	LRRC8B					210779_x_at	GEMIN2		218840_s_at	NADSYN1		216236_s_at	SLC2A14 /// SLC2A3		226936_at	CENPW
220532_s_at	TMEM176B					226727_at	CISD3		230102_at	ETV5		202497_x_at	SLC2A3		204767_s_at	FEN1
212403_at	UBE3B					228831_s_at	GNG7		200732_s_at	PTP4A1		201422_at	IFI30		205053_at	PRIM1
218380_at	LOC728392					205111_s_at	PLCE1		236249_at	IKBIP		207265_s_at	KDELR3		203975_s_at	CHAF1A
205743_at	STAC					218827_s_at	CEP192		227345_at	TNFRSF10D		204337_at	RGS4		222921_s_at	HEY2
203454_s_at	ATOX1					204811_s_at	CACNA2D2		235202_x_at	IKBIP		204339_s_at	RGS4		227545_at	BARD1
204735_at	PDE4A					231835_at	FAM213B		200730_s_at	PTP4A1		200862_at	DHCR24		203022_at	RNASEH2A
227692_at	GNAI1					235718_at	SRL		209295_at	TNFRSF10B		212392_s_at	LOC728802 /// PDE4DIP		239002_at	ASPM
1552564_at	NUDT9P1					211962_s_at	ZFP36L1		218627_at	DRAM1		205691_at	SYNGR3		208795_s_at	MCM7
208814_at	HSPA4					202904_s_at	LSM5		236193_at	HIST1H2BC		204597_x_at	STC1		212949_at	NCAPH
1554145_a_at	PPP1R21					201309_x_at	NREP		215407_s_at	ASTN2		200737_at	LOC100652805 /// LOC100653302 /// PGK1		201555_at	MCM3
238868_at	UACA					223257_at	G2E3		219636_s_at	ARMC9		208325_s_at	AKAP13		222803_at	PRTFDC1
205449_at	SAC3D1					220225_at	IRX4		206343_s_at	NRG1		201506_at	LOC100652886 /// LOC100653157 /// TGFBI		218741_at	CENPM
219736_at	TRIM36					209598_at	PNMA2		202206_at	ARL4C		230630_at	AK4 /// LOC100507855		210983_s_at	MCM7
231857_s_at	AGBL5					226051_at	SELM		209098_s_at	JAG1		202404_s_at	COL1A2		227626_at	PAQR8
201340_s_at	ENC1					228228_at	DACT3		227760_at	IGFBPL1		204347_at	AK4 /// LOC100507855		219306_at	KIF15
211999_at	H3F3A /// H3F3B					209290_s_at	NFIB		208893_s_at	DUSP6		204348_s_at	AK4 /// LOC100507855		229551_x_at	ZNF367
209723_at	SERPINB9					230636_s_at	KLF9		227610_at	TSPAN11		204595_s_at	STC1		205436_s_at	H2AFX
201280_s_at	DAB2					214044_at	RYR2		210813_s_at	XRCC4		202403_s_at	COL1A2		203560_at	GGH
239517_at	ITGB6					219253_at	TMEM185B		227221_at	ZMAT3		1558378_a_at	AHNAK2		210115_at	RPL39L
237313_at	LOC100507410					213455_at	FAM114A1		235200_at	ZNF561		210986_s_at	TPM1		221591_s_at	FAM64A
228645_at	SNHG9 /// SNORA78					218252_at	CKAP2		230205_at	ZNF561		213414_s_at	RPS19		230087_at	PRIMA1
1553955_at	PPP1R21					210632_s_at	SGCA		217542_at	MDM2					219544_at	BORA
204120_s_at	ADK					226625_at	TGFBR3		201939_at	PLK2					204768_s_at	FEN1
218480_at	AGBL5					208581_x_at	MT1X		203221_at	TLE1					218875_s_at	FBXO5
1554696_s_at	TYMS					228104_at	PLXNA4		225734_at	FBXO22					212022_s_at	MKI67
218353_at	RGS5					206353_at	COX6A2		216396_s_at	EI24					228281_at	C11orf82
229572_at	ATP6V0A2					205990_s_at	WNT5A		227180_at	ELOVL7					217897_at	FXYD6
221884_at	MECOM					213425_at	WNT5A		213988_s_at	SAT1					205177_at	TNNI1
205544_s_at	CR2					1563209_a_at	MACROD2		203562_at	FEZ1					203209_at	RFC5
56256_at	SIDT2					203498_at	RCAN2		224566_at	LOC100653017 /// MIR612 /// NEAT1					1554408_a_at	TK1
212558_at	SPRY1					217047_s_at	FAM13A		208190_s_at	LSR					208086_s_at	DMD
227593_at	FLJ37453					220356_at	CORIN		203650_at	PROCR					213906_at	MYBL1
204264_at	CPT2					213920_at	CUX2		231115_at	POLH					208079_s_at	AURKA
214724_at	DIXDC1					223256_at	G2E3		204542_at	ST6GALNAC2					223274_at	TCF19
224690_at	FAM210B					219258_at	TIPIN		227410_at	FAM43A					224753_at	CDCA5
240929_at	LOC100128750					205677_s_at	DLEU1		202838_at	FUCA1					226423_at	PAQR8
225299_at	MYO5B					224516_s_at	CXXC5		225540_at	MAP2					205167_s_at	CDC25C
236555_at	TRAF3IP2-AS1					201427_s_at	SEPP1		1558322_a_at	PAQR9					209170_s_at	GPM6B
213383_at	SBF1					232206_at	ULK4		205071_x_at	XRCC4					225533_at	PHF19
226796_at	ABHD15					203295_s_at	ATP1A2		217757_at	A2M					212185_x_at	MT2A
208637_x_at	ACTN1					227970_at	GPR157		1555609_a_at	ZMAT3					242786_at	SBF2-AS1
1556351_at	HCN1					200923_at	LGALS3BP		205543_at	HSPA4L					229302_at	TMEM178A
204872_at	TLE4					239359_at	2011-03-01		226545_at	CD109					209464_at	AURKB
218924_s_at	CTBS					219661_at	RANBP17		219737_s_at	PCDH9					219494_at	FSBP /// RAD54B
221510_s_at	GLS					229912_at	SDK1		228315_at	ZMAT3					204092_s_at	AURKA
232267_at	GPR133					238956_at	EFNA2		227522_at	CMBL					238756_at	GAS2L3
212812_at	SERINC5					209356_x_at	EFEMP2		206806_at	DGKI					227997_at	IL17RD
224901_at	SCD5					214033_at	ABCC6		226349_at	C12orf45					227526_at	CDON
206951_at	HIST1H4A /// HIST1H4B /// HIST1H4C /// HIST1H4D /// HIST1H4E /// HIST1H4F /// HIST1H4H /// HIST1H4I /// HIST1H4J /// HIST1H4K /// HIST1H4L /// HIST2H4A /// HIST2H4B /// HIST4H4					1558014_s_at	FAR1		242471_at	SRGAP2P2					209167_at	GPM6B
201278_at	DAB2					229878_at	KIAA1731		208289_s_at	EI24					220085_at	HELLS
220818_s_at	TRPC4					231227_at	WNT5A		202598_at	S100A13					203001_s_at	STMN2
220817_at	TRPC4					213982_s_at	RABGAP1L		213274_s_at	CTSB					204143_s_at	ENOSF1
211730_s_at	POLR2L					209289_at	NFIB		227961_at	CTSB					229538_s_at	IQGAP3
224329_s_at	CNFN					219670_at	BEND5		225061_at	DNAJA4					231855_at	KIAA1524
202507_s_at	SNAP25					236640_at	LOC100507165		225737_s_at	FBXO22					223556_at	HELLS
213094_at	GPR126					52940_at	SIGIRR		209626_s_at	OSBPL3					205235_s_at	KIF20B
238029_s_at	SLC16A14					211965_at	ZFP36L1		219361_s_at	AEN					204023_at	RFC4
1555962_at	B3GNT7					243309_at	FLJ27352		225725_at	ZMAT3					228597_at	MIS18A
231861_at	LRP10					211115_x_at	GEMIN2		219962_at	ACE2					205268_s_at	ADD2
40560_at	TBX2					239270_at	PLCXD3		221489_s_at	SPRY4					221520_s_at	CDCA8
202589_at	TYMS					203951_at	CNN1		201983_s_at	EGFR					210334_x_at	BIRC5
225450_at	AMOTL1					226237_at	COL8A1		228040_at	MGC21881					231382_at	FGF18
230574_at	LOC100130938					204487_s_at	KCNQ1		205493_s_at	DPYSL4					222118_at	CENPN
202725_at	POLR2A					220116_at	KCNN2		204566_at	PPM1D					201853_s_at	CDC25B
212572_at	STK38L					236264_at	LPHN3		203642_s_at	COBLL1					205345_at	BARD1
225241_at	CCDC80					213029_at	NFIB		1566472_s_at	RETSAT					1557128_at	FAM111B
204263_s_at	CPT2					205117_at	FGF1		204060_s_at	PRKX /// PRKY					1554271_a_at	CENPL
230054_at	LOC100507547 /// PRRT1					244246_at	MIPOL1		216268_s_at	JAG1					212023_s_at	MKI67
203375_s_at	TPP2					227198_at	AFF3		224999_at	EGFR					218951_s_at	PLCXD1
227252_at	LRP10					209493_at	PDZD2		241762_at	FBXO32					200650_s_at	LDHA
212850_s_at	LRP4					205112_at	PLCE1		235938_at	ARMC9					237411_at	ADAMTS6
226018_at	C7orf41					222954_at	FBXO40		225736_at	FBXO22					223513_at	CENPJ
239602_at	LOC100652972					212057_at	KIAA0182		208579_x_at	H2BFS /// HIST1H2BK					231895_at	SASS6
228889_at	ARHGAP5-AS1					219355_at	CXorf57		232899_at	RPL23AP7 /// RPL23AP82					205024_s_at	RAD51
226258_at	AMN1					59625_at	NOL3		210592_s_at	SAT1					235476_at	TRIM59
223059_s_at	FAM107B					226097_at	FNDC5		203638_s_at	FGFR2					203554_x_at	PTTG1
215417_at	EXOC6B					244640_at	ZNF850		208937_s_at	ID1					219076_s_at	PXMP2
229936_at	GFRA3					210347_s_at	BCL11A		211832_s_at	MDM2					204170_s_at	CKS2
214162_at	LOC284244					220233_at	FBXO17 /// SARS2		210405_x_at	TNFRSF10B					214264_s_at	EFCAB11
227823_at	RGAG4					209421_at	MSH2		212829_at	PIP4K2A					211519_s_at	KIF2C
239041_at	HIST1H2AK					1552521_a_at	TMEM74		219151_s_at	RABL2A /// RABL2B					205347_s_at	TMSB15A /// TMSB15B
205876_at	LIFR					217452_s_at	B3GALT2		238889_at	AGBL5					221922_at	GPSM2
215785_s_at	CYFIP2					226701_at	GJA5		212815_at	ASCC3					222037_at	MCM4
220138_at	HAND1					201136_at	PLP2		205174_s_at	QPCT					204510_at	CDC7
213992_at	COL4A6					204835_at	POLA1		1555950_a_at	CD55					220065_at	TNMD
220150_s_at	FAM184A					244811_at	PHIP		218007_s_at	RPS27L					221436_s_at	CDCA3
225242_s_at	CCDC80					202771_at	PIEZO1		205072_s_at	XRCC4					238419_at	PHLDB2
201860_s_at	PLAT					213664_at	SLC1A1		201186_at	LRPAP1					224428_s_at	CDCA7
1556121_at	NAP1L1					233955_x_at	CXXC5		238622_at	RAP2B					202338_at	TK1
1552457_a_at	ADAMTSL1					241793_at	MSS51		203725_at	GADD45A					227875_at	KLHL13
238009_at	SOX5					221912_s_at	CCDC28B		209348_s_at	MAF					234863_x_at	FBXO5
226420_at	MECOM					217299_s_at	NBN		210605_s_at	MFGE8					211762_s_at	KPNA2
227425_at	REPS2					224941_at	PAPPA		223000_s_at	F11R					206316_s_at	KNTC1
205756_s_at	F8					236487_at	SCLT1		209099_x_at	JAG1					201088_at	KPNA2
1554195_a_at	C5orf46					210036_s_at	KCNH2		207046_at	HIST1H4A /// HIST1H4B /// HIST1H4C /// HIST1H4D /// HIST1H4E /// HIST1H4F /// HIST1H4H /// HIST1H4I /// HIST1H4J /// HIST1H4K /// HIST1H4L /// HIST2H4A /// HIST2H4B /// HIST4H4					1554572_a_at	SUV39H2
243864_at	CCDC80					206865_at	HRK		224565_at	LOC100653017 /// MIR612 /// NEAT1					219510_at	POLQ
236321_at	FAM200B					1564469_at	LMOD3		222549_at	CLDN1					204531_s_at	BRCA1
235007_at	BBS7					226707_at	NAPRT1		210609_s_at	TP53I3					226452_at	PDK1
225068_at	KLHL12					206896_s_at	GNG7		231183_s_at	JAG1					227165_at	SKA3
203897_at	LYRM1					201014_s_at	PAICS		214357_at	C1orf105					204126_s_at	CDC45
223468_s_at	RGMA					235225_at	SCN2B		225799_at	LINC00152 /// LOC541471					235572_at	SPC24
212745_s_at	BBS4					225081_s_at	CDCA7L		244074_at	LOC100129104					210380_s_at	CACNA1G
206032_at	DSC3					228946_at	INTU		218403_at	TRIAP1					238075_at	CHEK1
221582_at	HIST3H2A					230429_at	ASPH		227314_at	ITGA2					201755_at	MCM5
230030_at	HS6ST2					202209_at	LSM3		222487_s_at	RPS27L					211029_x_at	FGF18
214501_s_at	H2AFY					211714_x_at	TUBB		235085_at	SGK223					204441_s_at	POLA2
223058_at	FAM107B					227834_at	TXLNB		203887_s_at	THBD					203856_at	VRK1
1558755_x_at	ZNF763					211343_s_at	COL13A1		222240_s_at	ISYNA1					213647_at	DNA2
238039_at	LOC728769					202344_at	HSF1		210484_s_at	LOC254896 /// TNFRSF10C					230664_at	H2BFXP
228235_at	MGC16121					227696_at	EXOSC6		213923_at	RAP2B					213951_s_at	PSMC3IP
212744_at	BBS4					224469_s_at	INF2		200733_s_at	PTP4A1					228280_at	ZC3HAV1L
230493_at	SHISA2					218705_s_at	SNX24		214761_at	ZNF423					227801_at	TRIM59
228906_at	TET1					224866_at	FAR1		217551_at	OR7E14P					225578_at	MZT1
227911_at	ARHGAP28					229693_at	TMEM220		208523_x_at	HIST1H2BC /// HIST1H2BE /// HIST1H2BF /// HIST1H2BG /// HIST1H2BI					225300_at	C15orf23
213195_at	C17orf108					226181_at	TUBE1		209294_x_at	TNFRSF10B					45633_at	GINS3
229086_at	C1orf213					227753_at	TMEM139		235911_at	MFI2					225687_at	FAM83D
201564_s_at	FSCN1 /// LOC100653350					215136_s_at	EXOSC8		200824_at	GSTP1					204603_at	EXO1
228857_at	GNL1					226597_at	REEP6		202695_s_at	STK17A					203302_at	DCK
1552767_a_at	HS6ST2					207413_s_at	SCN5A		241500_at	CDH8					219502_at	NEIL3
229245_at	PLEKHA6					218394_at	ROGDI		202672_s_at	ATF3					202779_s_at	UBE2S
205078_at	PIGF					235313_at	NRAP		235505_s_at	LRPAP1					206987_x_at	FGF18
207702_s_at	MAGI2					226642_s_at	NUDCD2		201925_s_at	CD55					235666_at	ITGA8
226478_at	TM7SF3					226145_s_at	FRAS1		230330_at	PPM1D					1053_at	RFC2
209708_at	MOXD1					215918_s_at	SPTBN1		219938_s_at	PSTPIP2					201477_s_at	RRM1
221218_s_at	TPK1					224822_at	DLC1		202481_at	DHRS3					212713_at	MFAP4
1558128_at	LOC730202					204179_at	MB		213353_at	ABCA5					205733_at	BLM
204148_s_at	POMZP3 /// ZP3					205425_at	HIP1		222581_at	XPR1					1558645_at	MIB1
236163_at	LIX1					222912_at	ARRB1		231269_at	ASCC3					230964_at	FREM2
227155_at	LMO4					212886_at	CCDC69		208546_x_at	HIST1H2BH					218625_at	NRN1
215302_at	LOC257152					235039_x_at	LIN9		212190_at	SERPINE2					201896_s_at	PSRC1
203157_s_at	GLS					235948_at	RIMKLA		59644_at	BMP2K					232065_x_at	CENPL
217974_at	TM7SF3					235379_at	LOC100506114		221664_s_at	F11R					208956_x_at	DUT
214500_at	H2AFY					201268_at	NME1-NME2 /// NME2		238480_at	TTC39C					210809_s_at	POSTN
232641_at	ZNF596					227179_at	STAU2		212311_at	SEL1L3					201476_s_at	RRM1
204793_at	GPRASP1					213870_at	COL11A2		1566968_at	SPRY4-IT1					209890_at	TSPAN5
204859_s_at	APAF1					209026_x_at	TUBB		209635_at	AP1S1					200783_s_at	STMN1
236520_at	LOC100507495					203868_s_at	VCAM1		201926_s_at	CD55					229442_at	C18orf54
206104_at	ISL1					203836_s_at	MAP3K5		217997_at	PHLDA1					205406_s_at	SPA17
1556629_a_at	SNAP25					207557_s_at	RYR2		223974_at	MGC11082					219464_at	CA14
210757_x_at	DAB2					209846_s_at	BTN3A2		233536_at	ASXL3					1555778_a_at	POSTN
1562403_a_at	SLC8A3					218383_at	HAUS4 /// MIR4707		204958_at	PLK3					208808_s_at	HMGB2
230903_s_at	C8orf42					202903_at	LSM5		208490_x_at	HIST1H2BC /// HIST1H2BE /// HIST1H2BF /// HIST1H2BG /// HIST1H2BI					204613_at	PLCG2
210910_s_at	POMZP3					226814_at	ADAMTS9		220500_s_at	RABL2A /// RABL2B					208511_at	PTTG3P
200872_at	S100A10					233197_at	KLHL9		218124_at	RETSAT					235113_at	LRR1
228570_at	BTBD11					229072_at	RAB30		218288_s_at	CCDC90B					222036_s_at	MCM4
225380_at	PKDCC					226766_at	ROBO2		206645_s_at	NR0B1					228868_x_at	CDT1
242470_at	EID2B					207053_at	SLC8A1		232224_at	MASP1					209932_s_at	DUT
224220_x_at	TRPC4					230424_at	NREP		202693_s_at	STK17A					203696_s_at	RFC2
213329_at	SRGAP2					218911_at	YEATS4		201302_at	ANXA4					212621_at	TMEM194A
201032_at	BLCAP					213272_s_at	TMEM159		219546_at	BMP2K					235266_at	ATAD2
229801_at	C10orf47					1554452_a_at	HILPDA		203455_s_at	SAT1					225388_at	TSPAN5
219179_at	DACT1					207303_at	PDE1C		201301_s_at	ANXA4					204252_at	CDK2
1554474_a_at	MOXD1					225895_at	SYNPO2		202935_s_at	SOX9					224964_s_at	GNG2
202345_s_at	FABP5					206488_s_at	CD36		208353_x_at	ANK1					228401_at	ATAD2
228820_at	XPNPEP3					1568603_at	CADPS		219532_at	ELOVL4					204766_s_at	NUDT1
229781_at	LOC100506725					209757_s_at	MYCN		233085_s_at	NABP1					234992_x_at	ECT2
210302_s_at	MAB21L2					228128_x_at	PAPPA		207437_at	NOVA1					236957_at	CDCA2
228080_at	LAYN					238546_at	SLC8A1		213152_s_at	SRSF8					220885_s_at	CENPJ
212472_at	MICAL2					229734_at	LOC283174		242705_x_at	LRPAP1					206686_at	PDK1
217770_at	PIGT					230831_at	FRMD5		222257_s_at	ACE2					205478_at	PPP1R1A
209479_at	CCDC28A					210542_s_at	SLCO3A1		219557_s_at	NRIP3					38158_at	ESPL1
229338_at	LOC100289361					210147_at	ART3		201984_s_at	EGFR					229304_s_at	MLF1IP
238164_at	LOC100507213					216887_s_at	LDB3		203060_s_at	PAPSS2					222740_at	ATAD2
206696_at	GPR143					209580_s_at	MBD4		212686_at	PPM1H					205240_at	GPSM2
205590_at	RASGRP1					230972_at	ANKRD9		1557701_s_at	POLH					221685_s_at	CCDC99
229537_at	LMO4					214047_s_at	MBD4		217996_at	PHLDA1					209507_at	RPA3
213555_at	RWDD2A					214221_at	ALMS1		224916_at	TMEM173					211651_s_at	LAMB1
208228_s_at	FGFR2					206858_s_at	HOXC6		225912_at	TP53INP1					218349_s_at	ZWILCH
238066_at	RBP7					205826_at	MYOM2		203695_s_at	DFNA5					218729_at	LXN
235599_at	LOC339535					223741_s_at	TTYH2		209806_at	HIST1H2BK					206622_at	TRH
227485_at	DDX26B					210416_s_at	CHEK2		226483_at	TMEM68					209680_s_at	KIFC1
238802_at	TYSND1					222996_s_at	CXXC5		209211_at	KLF5					218782_s_at	ATAD2
202016_at	MEST					225008_at	ASPH		201005_at	CD9 /// LOC100652804 /// LOC100653288					213011_s_at	TPI1
220999_s_at	CYFIP2					233882_s_at	SEMA6D		226446_at	HES6					226388_at	TCEA3
219479_at	KDELC1					224996_at	ASPH		201739_at	SGK1					227812_at	TNFRSF19
227132_at	ZNF706					212859_x_at	LOC100505584 /// MT1E		217904_s_at	BACE1					208107_s_at	LOC81691
235408_x_at	ZNF117					213938_at	ERC2		242438_at	ASXL1					218719_s_at	GINS3
227048_at	LAMA1					224734_at	HMGB1		208527_x_at	HIST1H2BC /// HIST1H2BE /// HIST1H2BF /// HIST1H2BG /// HIST1H2BI					205967_at	HIST1H4A /// HIST1H4B /// HIST1H4C /// HIST1H4D /// HIST1H4E /// HIST1H4F /// HIST1H4H /// HIST1H4I /// HIST1H4J /// HIST1H4K /// HIST1H4L /// HIST2H4A /// HIST2H4B /// HIST4H4
204984_at	GPC4					210762_s_at	DLC1		207087_x_at	ANK1					212141_at	MCM4
225796_at	PXK					226377_at	NFIC		212570_at	ENDOD1					235709_at	GAS2L3
220987_s_at	AKIP1 /// NUAK2					203908_at	SLC4A4		203058_s_at	PAPSS2					235129_at	PPP1R1A
235590_at	FAM178A					224940_s_at	PAPPA		223195_s_at	SESN2					227578_at	TMPO-AS1
209035_at	MDK					216869_at	PDE1C		214138_at	ZNF79					206067_s_at	WT1
229512_at	FAM120C					226895_at	NFIC		229713_at	PIP4K2A					212094_at	PEG10
218319_at	PELI1					222716_s_at	SNX24		204011_at	SPRY2					205539_at	AVIL
225604_s_at	GLIPR2 /// LOC100652973					204981_at	SLC22A18		202708_s_at	HIST2H2BE					212249_at	PIK3R1
205829_at	HSD17B1					211456_x_at	MT1P2		225411_at	TMEM87B					211713_x_at	KIAA0101
1555865_at	LOC255512					219926_at	POPDC3		228153_at	RNF144B					215215_s_at	LOC81691
235014_at	LOC147727					221965_at	MPHOSPH9		203499_at	EPHA2					241749_at	MURC
212427_at	KIAA0368					211114_x_at	GEMIN2		201236_s_at	BTG2					239413_at	CEP152
238660_at	WDFY3					230291_s_at	NFIB		205548_s_at	BTG3					214652_at	DRD1
243092_at	PAN3-AS1					208978_at	CRIP2		200838_at	CTSB					204249_s_at	LMO2
244431_at	KLLN					231131_at	FAM133A		203413_at	LOC100653018 /// LOC100653255 /// NELL2					225105_at	C12orf75
211718_at	MGC2889					209123_at	QDPR		232054_at	PCDH20					207749_s_at	PPP2R3A
226344_at	ZMAT1					225798_at	JAZF1		201580_s_at	TMX4					216026_s_at	POLE
236031_x_at	FREM1					221566_s_at	NOL3		202871_at	TRAF4					1554507_at	NAALAD2
203178_at	GATM					228341_at	NUDT16		1553645_at	CCDC141					204363_at	F3
233919_s_at	HABP4					202036_s_at	SFRP1		209655_s_at	TMEM47					223545_at	FANCD2
209204_at	LMO4					1568604_a_at	CADPS		39248_at	AQP3					213638_at	PHACTR1
201069_at	MMP2					220164_s_at	FBXO40		1556436_at	EXTL3-AS1					215076_s_at	COL3A1
219511_s_at	SNCAIP					1552760_at	HDAC9		203651_at	ZFYVE16					225017_at	CCDC14
201279_s_at	DAB2					201090_x_at	LOC100288366 /// TUBA1B		206382_s_at	BDNF					201852_x_at	COL3A1
242571_at	REPS2					207302_at	SGCG		223196_s_at	SESN2					204817_at	ESPL1
236076_at	LOC257396					229253_at	THEM4		226274_at	CLCN5					1559355_at	NXPH2
238909_at	S100A10					209574_s_at	C18orf1		1552378_s_at	RDH10					227152_at	C12orf35
225602_at	GLIPR2 /// LOC100652973					214954_at	SUSD5		205195_at	AP1S1					211161_s_at	COL3A1
230051_at	C10orf47					221653_x_at	APOL2		200920_s_at	BTG1					218350_s_at	GMNN
60474_at	FERMT1					224462_s_at	CHCHD6		201976_s_at	MYO10					241399_at	FAM19A2
202446_s_at	PLSCR1					207317_s_at	CASQ2		225301_s_at	MYO5B					210821_x_at	CENPA
226657_at	C17orf103					211072_x_at	LOC100288366 /// TUBA1B		214522_x_at	HIST1H2AD /// HIST1H3A /// HIST1H3B /// HIST1H3C /// HIST1H3D /// HIST1H3E /// HIST1H3F /// HIST1H3G /// HIST1H3H /// HIST1H3I /// HIST1H3J					242918_at	NASP
200899_s_at	MGEA5					213033_s_at	NFIB		240456_at	ANKRD55					216870_x_at	DLEU2
1552274_at	PXK					241752_at	SLC8A1		205442_at	MFAP3L					202291_s_at	MGP
59697_at	RAB15					203542_s_at	KLF9		218472_s_at	PELO					227462_at	ERAP2
227746_at	ELAVL1					222891_s_at	BCL11A		201581_at	TMX4					222843_at	FIGNL1
218364_at	LRRFIP2					214285_at	FABP3		202596_at	ENSA					225898_at	WDR54
237702_at	RBM45					231980_at	DOK6		203072_at	MYO1E					205970_at	MT3
225024_at	RPRD1B					207118_s_at	MMP23A /// MMP23B		55081_at	MICALL1					228654_at	SPIN4
1558679_at	C20orf112					214440_at	NAT1		207144_s_at	CITED1					219106_s_at	KBTBD10
209189_at	FOS					236420_s_at	ANO4		202936_s_at	SOX9					204969_s_at	RDX
230369_at	GPR161					203339_at	SLC25A12		225801_at	FBXO32					225342_at	AK4 /// LOC100507855
229053_at	SYT17					218069_at	DCTPP1		229274_at	GNAS					229881_at	KLF12
209220_at	GPC3					204463_s_at	EDNRA		213805_at	ABHD5					222827_s_at	KBTBD10
1552275_s_at	PXK					217562_at	FAM5C		224929_at	TMEM173					219304_s_at	PDGFD
37892_at	COL11A1					202732_at	PKIG		213134_x_at	BTG3					202533_s_at	DHFR
1557945_at	TCTE3					214823_at	ZNF204P		205794_s_at	NOVA1					203358_s_at	EZH2
232341_x_at	HABP4					219497_s_at	BCL11A		210319_x_at	MSX2					202532_s_at	DHFR
222577_at	CCDC90B					220173_at	C14orf45		202208_s_at	ARL4C					48808_at	DHFR
231969_at	STOX2					227998_at	S100A16		228458_at	C6orf226					202534_x_at	DHFR
239343_at	LOC728705					205084_at	BCAP29		1568834_s_at	CCDC90B					225975_at	PCDH18
221810_at	RAB15					225800_at	JAZF1		213275_x_at	CTSB					226189_at	ITGB8
1555216_a_at	LOC645722					239057_at	LMOD2		216375_s_at	ETV5
235428_at	LOC100507316					202035_s_at	SFRP1		229865_at	FNDC3B
208792_s_at	CLU					227183_at	MIR143HG		226246_at	KCTD1
220277_at	CXXC4					222892_s_at	TMEM40		235141_at	MARVELD2
209818_s_at	HABP4					205364_at	ACOX2		240859_at	ZFYVE16
1556377_s_at	LMO7					226638_at	ARHGAP23		222067_x_at	HIST1H2BD
221814_at	GPR124					204345_at	COL16A1		226245_at	KCTD1
231501_at	LOC100507162					208240_s_at	FGF1		228098_s_at	MYLIP
228233_at	FREM1					205610_at	MYOM1		224097_s_at	F11R
229545_at	FERMT1					218404_at	SNX10		203303_at	DYNLT3
203276_at	LMNB1					225786_at	HNRNPU-AS1		208890_s_at	PLXNB2
229006_at	LOC100507487					201906_s_at	CTDSPL		201200_at	CREG1
243260_x_at	XKR6					230418_s_at	GALNTL1		203710_at	ITPR1
219522_at	FJX1					213717_at	LDB3		238089_at	MAN2C1
236609_at	PMS1					213644_at	CEP112		220484_at	MCOLN3
227233_at	TSPAN2					202096_s_at	TSPO		203641_s_at	COBLL1
204966_at	BAI2					219990_at	E2F8		226448_at	FAM89A /// MIR1182
208965_s_at	IFI16					242852_at	LOC285147		223130_s_at	MYLIP
218796_at	FERMT1					213629_x_at	MT1F		219038_at	MORC4
201677_at	C3orf37					233655_s_at	HAUS6		222872_x_at	NABP1
234317_s_at	STOX2					201013_s_at	PAICS		233852_at	POLH
244660_at	ELAVL1					202037_s_at	SFRP1		223960_s_at	C16orf5
228935_at	SLC4A8					220765_s_at	LIMS2		206857_s_at	FKBP1B
1552848_a_at	PTCHD1					207284_s_at	ASPH		223207_x_at	PHPT1
200621_at	CSRP1					233029_at	OBSCN		202193_at	LIMK2
213889_at	PIGL					214086_s_at	PARP2		230090_at	GDNF
228088_at	SESTD1					228390_at	RAB30		228181_at	SLC30A1
210074_at	CTSL2					229691_at	ZBTB42		212364_at	MYO1B
220331_at	CYP46A1					211747_s_at	LSM5		235204_at	ENTPD7
206332_s_at	IFI16					204784_s_at	MLF1		212930_at	ATP2B1
235561_at	TXNL1					206895_at	PPP1R3A		218183_at	C16orf5
209815_at	PTCH1					221748_s_at	TNS1		231944_at	ERO1LB
228915_at	DACH1					220415_at	FPGT-TNNI3K /// TNNI3K		203476_at	TPBG
228049_x_at	LOC100507303					213646_x_at	LOC100288366 /// TUBA1B		230723_at	SPATA18
218499_at	MST4					232317_at	PLXNA4		203279_at	EDEM1
227566_at	LOC100653217 /// NTM					226086_at	SYT13		242750_at	MMAA
208966_x_at	IFI16					204820_s_at	BTN3A2 /// BTN3A3		228010_at	PPP2R2C
202575_at	CRABP2					224937_at	PTGFRN		225049_at	BLOC1S2
218162_at	OLFML3					221523_s_at	RRAGD		205266_at	LIF
204964_s_at	SSPN					231031_at	KGFLP2		223174_at	BTBD10
204469_at	PTPRZ1					204920_at	CPS1		227951_s_at	FAM98C
205471_s_at	DACH1					211058_x_at	LOC100288366 /// TUBA1B		204465_s_at	INA
202555_s_at	MYLK					221524_s_at	RRAGD		229419_at	FBXW7
231798_at	NOG					229002_at	FAM69B		218751_s_at	FBXW7
						201137_s_at	HLA-DPB1		201161_s_at	CSDA
						1554079_at	GALNTL4		203203_s_at	KRR1
						212639_x_at	LOC100288366 /// TUBA1A /// TUBA1B		223129_x_at	MYLIP
						222025_s_at	OPLAH		1555874_x_at	MGC21881
						1557260_a_at	ZNF382		218113_at	TMEM2
						229838_at	NUCB2		227530_at	AKAP12
						221599_at	C11orf67		225989_at	HERC4
						205048_s_at	PSPH		215071_s_at	HIST1H2AC
						204141_at	TUBB2A		203216_s_at	MYO6
						239710_at	FIGN		227099_s_at	C11orf96
						218507_at	HILPDA		203313_s_at	TGIF1
						203759_at	ST3GAL4		225328_at	FBXO32
						226267_at	JDP2		203215_s_at	MYO6
						227628_at	GPX8		214581_x_at	TNFRSF21
						201310_s_at	NREP		215716_s_at	ATP2B1
						203566_s_at	AGL		202649_x_at	RPS19
						202921_s_at	ANK2		210312_s_at	IFT20
						225963_at	KLHDC5		220623_s_at	TSGA10
						217253_at	SH3BP2		204359_at	FLRT2 /// LOC100506718
						1559580_at	LRRC39		200921_s_at	BTG1
						225684_at	SKA2		212983_at	HRAS
						211750_x_at	TUBA1C		212202_s_at	TMEM87A
						201010_s_at	TXNIP		229310_at	KLHL29
						235377_at	MLIP		222477_s_at	TM7SF3
						1557055_s_at	LOC643837		208091_s_at	VOPP1
						234130_at	LDB3		218717_s_at	LEPREL1
						219645_at	CASQ1		218634_at	PHLDA3
						235775_at	TMTC2		201212_at	LGMN
						224646_x_at	H19 /// MIR675		222824_at	NUDT5
						218918_at	MAN1C1		219142_at	RASL11B
						222924_at	LOC100287789 /// SLMAP		224250_s_at	SECISBP2
						210976_s_at	PFKM		203394_s_at	HES1
						209251_x_at	TUBA1C		227407_at	TAPT1
						218479_s_at	XPO4		212646_at	RFTN1
						206801_at	NPPB		229500_at	SLC30A9
						235108_at	KCNK3		224917_at	MIR21
						226709_at	ROBO2		221204_s_at	CRTAC1
						218934_s_at	HSPB7		213038_at	RNF19B
						223626_x_at	IFI27L2		221558_s_at	LEF1
						204540_at	EEF1A2		224698_at	ESYT2
						219338_s_at	LRRC49		218856_at	TNFRSF21
						210613_s_at	SYNGR1		225205_at	KIF3B
						228962_at	PDE4D		209075_s_at	ISCU
						41858_at	PGAP2		221788_at	PGM3
						235475_at	SERP1		212730_at	SYNM
						211169_s_at	PPP1R3A		226294_x_at	FAM91A1
						226216_at	INSR		209447_at	SYNE1
						227750_at	KALRN		226339_at	TRUB1
						227532_at	LRRC39		205097_at	SLC26A2
						211167_s_at	GCK		1554547_at	FAM13C
						1569617_at	OSBP2		236475_at	MICAL2
						206103_at	RAC3		226867_at	DENND4C
						225686_at	SKA2		209212_s_at	KLF5
						216235_s_at	EDNRA		228711_at	ZNF37A
						202784_s_at	NNT		203159_at	GLS
						205231_s_at	EPM2A		208583_x_at	HIST1H2AJ
						229740_at	C17orf109		203129_s_at	KIF5C
						218477_at	TMEM14A		222354_at	F11R
						226925_at	ACPL2		228702_at	FLJ43663
						214449_s_at	RHOQ		36564_at	RNF19B
						208308_s_at	GPI		201266_at	TXNRD1
						225674_at	BCAP29		218052_s_at	ATP13A1
						223451_s_at	CKLF		224959_at	SLC26A2
						213170_at	GPX7		224617_at	PTBP3
						241386_at	LOC100506691		236313_at	CDKN2B
						222250_s_at	INTS7		207169_x_at	DDR1 /// MIR4640
						1555630_a_at	NARR /// RAB34		238736_at	REV3L
						233467_s_at	TSPAN32		229441_at	PRSS23
						218493_at	SNRNP25		200791_s_at	IQGAP1
						212979_s_at	FAM115A /// LOC100294033		202395_at	LOC100507699 /// NSF
						1569470_a_at	FRMD5		201565_s_at	ID2
						224997_x_at	H19 /// MIR675		210518_at	CDH8
						231781_s_at	LRRC2		203158_s_at	GLS
						203020_at	RABGAP1L		210749_x_at	DDR1 /// MIR4640
						235367_at	MYPN		209184_s_at	IRS2
						224710_at	NARR /// RAB34		216944_s_at	ITPR1
						202825_at	SLC25A4		201387_s_at	UCHL1
						212423_at	ZCCHC24		201578_at	PODXL
						212419_at	ZCCHC24		235119_at	TAF3
						219498_s_at	BCL11A		242473_at	TRAF4
						204773_at	IL11RA		210517_s_at	AKAP12
						225677_at	BCAP29		224963_at	SLC26A2
						228485_s_at	SLC44A1		209185_s_at	IRS2
						204035_at	SCG2		204602_at	DKK1
						208451_s_at	C4A /// C4B /// LOC100293534		201566_x_at	ID2
						205893_at	NLGN1		224367_at	BEX2
						219134_at	ELTD1		212912_at	RPS6KA2
						224719_s_at	C12orf57		204254_s_at	VDR
						207332_s_at	TFRC		208614_s_at	FLNB
						207076_s_at	ASS1		201108_s_at	THBS1
						204824_at	ENDOG		213931_at	ID2 /// ID2B
						231987_at	MIR143HG		224630_at	ERLEC1
						222798_at	PTER		226952_at	EAF1
						219030_at	TPRKB		204358_s_at	FLRT2 /// LOC100506718
						210401_at	P2RX1		203140_at	BCL6
						237222_at	FSD2		224628_at	ERLEC1
						229817_at	ZNF608		209803_s_at	PHLDA2
						222453_at	CYBRD1		229039_at	SYN2
						1557411_s_at	SLC25A43		218675_at	SLC22A17
						224486_s_at	C15orf41		209291_at	ID4
						211150_s_at	DLAT		203706_s_at	FZD7
						233059_at	KCNJ3		213746_s_at	FLNA
						200814_at	PSME1		210933_s_at	FSCN1 /// LOC100653350
						243045_at	SMYD1		226933_s_at	ID4
						203830_at	C17orf75		200859_x_at	FLNA
						230076_at	PITPNM3		237464_at	LOC100506060 /// LOC100506830 /// SMG1
						238867_at	TMEM182		216379_x_at	CD24
						239263_at	LOC100506813		209771_x_at	CD24
						202974_at	MPP1		221841_s_at	KLF4
						225627_s_at	CACHD1		266_s_at	CD24
						205738_s_at	FABP3		212693_at	MDN1
						223608_at	EFCAB2		208651_x_at	CD24
						206217_at	EDA		210987_x_at	TPM1
						202246_s_at	CDK4		221019_s_at	COLEC12
						202783_at	NNT		208650_s_at	CD24
						230433_at	LOC729970		209101_at	CTGF
						212560_at	SORL1		219942_at	MYL7
						210932_s_at	RNF6
						218950_at	ARAP3
						218552_at	ECHDC2
						226636_at	PLD1
						204483_at	ENO3
						227249_at	NDE1
						202834_at	AGT
						202183_s_at	KIF22
						209378_s_at	FAM190B
						210830_s_at	PON2
						219503_s_at	TMEM40
						230067_at	FAM124A
						231361_at	NLGN1
						223377_x_at	CISH
						219161_s_at	CKLF /// CKLF-CMTM1
						230519_at	FAM124A
						201876_at	PON2
						223358_s_at	PDE7A
						226167_at	SYT7
						203373_at	SOCS2
						221058_s_at	CKLF
						63825_at	ABHD2
						201667_at	GJA1
						217520_x_at	LOC283683 /// LOC646278
						214180_at	MAN1C1
						214428_x_at	C4A /// C4B /// LOC100293534
						216323_x_at	TUBA3C /// TUBA3D
						215299_x_at	SULT1A1
						202554_s_at	GSTM3
						227291_s_at	BOLA3
						222622_at	PGP
						227053_at	PACSIN1
						215495_s_at	SAMD4A
						208096_s_at	COL21A1
						203615_x_at	SULT1A1
						209118_s_at	TUBA1A
						1554489_a_at	CEP70
						221567_at	NOL3
						225136_at	PLEKHA2
						220558_x_at	TSPAN32
						202410_x_at	IGF2 /// INS-IGF2
						206302_s_at	NUDT4 /// NUDT4P1
						203372_s_at	SOCS2
						221246_x_at	TNS1
						226695_at	PRRX1
						217807_s_at	GLTSCR2
						214978_s_at	PPFIA4
						236030_at	RCOR2
						221815_at	ABHD2
						201331_s_at	STAT6
						223432_at	OSBP2
						200622_x_at	CALM1 /// CALM2 /// CALM3
						201008_s_at	TXNIP
						211751_at	LOC653513 /// LOC728802 /// PDE4DIP
						219310_at	SYNDIG1
						217359_s_at	NCAM1
						202786_at	STK39
						208977_x_at	TUBB4B
						224950_at	PTGFRN
						227803_at	ENPP5
						224506_s_at	PPAPDC3
						1557374_at	ABCC9
						208002_s_at	ACOT7
						210305_at	PDE4DIP
						228621_at	HFE2
						229012_at	C9orf24
						230136_at	LOC400099
						205384_at	FXYD1
						202409_at	IGF2 /// INS-IGF2
						203789_s_at	SEMA3C
						214279_s_at	NDRG2
						210881_s_at	IGF2 /// INS-IGF2
						35820_at	GM2A
						205991_s_at	PRRX1
						221659_s_at	MYL10
						209687_at	CXCL12
						219087_at	ASPN
						206453_s_at	NDRG2
						228554_at	PGR
						202862_at	FAH
						209782_s_at	DBP
						236290_at	DOK6
						205259_at	NR3C2
						213462_at	NPAS2
						223551_at	PKIB
						39549_at	NPAS2
						229309_at	ADRB1
						205295_at	CKMT2
						202718_at	IGFBP2
