# Supplementary material for: Identification of genomic biomarkers for anthracycline-induced cardiotoxicity in human iPSC-derived cardiomyocytes: an in vitro repeated exposure toxicity approach for safety assessment
Source: Arch Toxicol. 2015 Nov 4;90(11):2763–77. doi: 10.1007/s00204-015-1623-5 (PMC5065579; doi:10.1007/s00204-015-1623-5)
Supplement: Supplementary file 3 — Supplementary material 3 (XLSX 81 kb) [file 204_2015_1623_MOESM3_ESM.xlsx]

## Sheet: Cluster 1
Cluster 1
Category	Term	Count	PValue	Genes
GOTERM_CC_5	GO:0000786~nucleosome	12	3.77984e-09	HIST1H2AB, HIST2H2AA3, HIST1H4L, HIST4H4, HIST2H2AA4, HIST1H4K, HIST1H2AG, HIST1H2AE, HIST2H4A, HIST2H4B, HIST1H4A, HIST1H4B, HIST1H2BI, HIST1H4E, HIST1H4F, H2AFY, HIST3H2A, HIST1H4C, HIST1H4D, HIST1H4I, HIST1H4J, HIST1H4H, H1F0, HIST1H2BC, HIST1H2BE, HIST1H1C, HIST1H2BF, HIST1H2BG, H2AFJ, HIST1H2AI, H3F3A, HIST1H2AH, H3F3B, HIST1H2AK, HIST1H2AM, HIST1H2AL, HIST1H3H
GOTERM_BP_5	GO:0006334~nucleosome assembly	13	7.54073e-09	HIST1H2AB, HIST2H2AA3, HIST1H4L, HIST4H4, HIST2H2AA4, HIST1H4K, HIST1H2AG, HIST1H2AE, NAP1L1, HIST2H4A, HIST2H4B, HIST1H4A, HIST1H4B, HIST1H2BI, HIST1H4E, HIST1H4F, H2AFY, HIST3H2A, HIST1H4C, HIST1H4D, HIST1H4I, HIST1H4J, HIST1H4H, H1F0, HIST1H2BC, HIST1H2BE, HIST1H1C, HIST1H2BF, HIST1H2BG, H2AFJ, HIST1H2AI, H3F3A, HIST1H2AH, H3F3B, HIST1H2AK, HIST1H2AM, HIST1H2AL, HIST1H3H
GOTERM_BP_5	GO:0065004~protein-DNA complex assembly	13	1.91117e-08	HIST1H2AB, HIST2H2AA3, HIST1H4L, HIST4H4, HIST2H2AA4, HIST1H4K, HIST1H2AG, HIST1H2AE, NAP1L1, HIST2H4A, HIST2H4B, HIST1H4A, HIST1H4B, HIST1H2BI, HIST1H4E, HIST1H4F, H2AFY, HIST3H2A, HIST1H4C, HIST1H4D, HIST1H4I, HIST1H4J, HIST1H4H, H1F0, HIST1H2BC, HIST1H2BE, HIST1H1C, HIST1H2BF, HIST1H2BG, H2AFJ, HIST1H2AI, H3F3A, HIST1H2AH, H3F3B, HIST1H2AK, HIST1H2AM, HIST1H2AL, HIST1H3H
GOTERM_BP_5	GO:0034728~nucleosome organization	13	2.45459e-08	HIST1H2AB, HIST2H2AA3, HIST1H4L, HIST4H4, HIST2H2AA4, HIST1H4K, HIST1H2AG, HIST1H2AE, NAP1L1, HIST2H4A, HIST2H4B, HIST1H4A, HIST1H4B, HIST1H2BI, HIST1H4E, HIST1H4F, H2AFY, HIST3H2A, HIST1H4C, HIST1H4D, HIST1H4I, HIST1H4J, HIST1H4H, H1F0, HIST1H2BC, HIST1H2BE, HIST1H1C, HIST1H2BF, HIST1H2BG, H2AFJ, HIST1H2AI, H3F3A, HIST1H2AH, H3F3B, HIST1H2AK, HIST1H2AM, HIST1H2AL, HIST1H3H
GOTERM_BP_5	GO:0006333~chromatin assembly or disassembly	13	7.91681e-07	HIST1H2AB, HIST2H2AA3, HIST1H4L, HIST4H4, HIST2H2AA4, HIST1H4K, HIST1H2AG, HIST1H2AE, NAP1L1, HIST2H4A, HIST2H4B, HIST1H4A, HIST1H4B, HIST1H2BI, HIST1H4E, HIST1H4F, H2AFY, HIST3H2A, HIST1H4C, HIST1H4D, HIST1H4I, HIST1H4J, HIST1H4H, H1F0, HIST1H2BC, HIST1H2BE, HIST1H1C, HIST1H2BF, HIST1H2BG, H2AFJ, HIST1H2AI, H3F3A, HIST1H2AH, H3F3B, HIST1H2AK, HIST1H2AM, HIST1H2AL, HIST1H3H
KEGG_PATHWAY	hsa05322:Systemic lupus erythematosus	11	4.61859e-06	HIST1H2AB, HIST2H2AA3, HIST1H4L, HIST4H4, HIST2H2AA4, HIST1H4K, HIST1H2AG, HIST1H2AE, HIST2H4A, HIST2H4B, HIST1H4A, HIST1H4B, HIST1H2BI, HIST1H4E, HIST1H4F, H2AFY, HIST3H2A, HIST1H4C, HIST1H4D, HIST1H4I, HIST1H4J, HIST1H4H, HIST1H2BC, HIST1H2BE, HIST1H2BF, HIST1H2BG, ACTN1, H2AFJ, HIST1H2AI, H3F3A, HIST1H2AH, H3F3B, HIST1H2AK, HIST1H2AM, HIST1H2AL, HIST1H3H
GOTERM_CC_5	GO:0000785~chromatin	12	0.000355889	HIST1H2AB, HIST2H2AA3, HIST1H4L, HIST4H4, HIST2H2AA4, HIST1H4K, HIST1H2AG, HIST1H2AE, HIST2H4A, HIST2H4B, HIST1H4A, HIST1H4B, HIST1H2BI, HIST1H4E, HIST1H4F, H2AFY, HIST3H2A, HIST1H4C, HIST1H4D, HIST1H4I, HIST1H4J, HIST1H4H, H1F0, HIST1H2BC, HIST1H2BE, HIST1H1C, HIST1H2BF, HIST1H2BG, H2AFJ, HIST1H2AI, H3F3A, HIST1H2AH, H3F3B, HIST1H2AK, HIST1H2AM, HIST1H2AL, HIST1H3H
GOTERM_BP_5	GO:0003007~heart morphogenesis	7	0.00103986	BBS4, BBS7, HAND1, TBX2, PTCH1, ISL1, COL11A1
GOTERM_BP_5	GO:0002009~morphogenesis of an epithelium	8	0.00111093	BBS4, RGMA, LAMA1, GPC3, LMO4, PTCH1, APAF1, CA2
GOTERM_BP_5	GO:0001843~neural tube closure	5	0.0012184	BBS4, RGMA, LMO4, PTCH1, APAF1
GOTERM_BP_5	GO:0060606~tube closure	5	0.0012184	BBS4, RGMA, LMO4, PTCH1, APAF1
GOTERM_BP_5	GO:0014020~primary neural tube formation	5	0.00175309	BBS4, RGMA, LMO4, PTCH1, APAF1
GOTERM_BP_5	GO:0009888~tissue development	22	0.00201178	BBS4, NOG, GATM, TBX2, TRPV1, LMO4, CRABP2, SOX5, MECOM, ISL1, RGMA, LAMA1, CASP3, GPC3, HAND1, CNFN, PTCH1, APAF1, CA2, COL11A1, FABP5, MEST
GOTERM_BP_5	GO:0048729~tissue morphogenesis	10	0.00230817	BBS4, RGMA, LAMA1, GPC3, HAND1, LMO4, PTCH1, APAF1, CA2, COL11A1
GOTERM_BP_5	GO:0060429~epithelium development	11	0.00334713	BBS4, RGMA, LAMA1, CASP3, GPC3, LMO4, CNFN, PTCH1, APAF1, CA2, MECOM
GOTERM_BP_5	GO:0001841~neural tube formation	5	0.00359186	BBS4, RGMA, LMO4, PTCH1, APAF1
GOTERM_BP_5	GO:0009887~organ morphogenesis	19	0.00375513	BBS4, NOG, BBS7, TBX2, LMO4, LIFR, GAS1, ISL1, MMP2, RGMA, LAMA1, SDC1, GPC3, HAND1, PTCH1, APAF1, CA2, COL11A1, TMEM176B
GOTERM_BP_5	GO:0060562~epithelial tube morphogenesis	6	0.0041601	BBS4, RGMA, GPC3, LMO4, PTCH1, APAF1
GOTERM_BP_5	GO:0021915~neural tube development	6	0.00443362	BBS4, RGMA, LMO4, PTCH1, APAF1, GAS1
GOTERM_BP_5	GO:0000902~cell morphogenesis	14	0.00445996	BBS4, NOG, BBS7, PTPRZ1, KIF5C, CLU, LIFR, GAS1, ISL1, NTN1, LAMA1, DAB2, SNAP25, GFRA3
GOTERM_BP_5	GO:0001838~embryonic epithelial tube formation	5	0.0046748	BBS4, RGMA, LMO4, PTCH1, APAF1
GOTERM_BP_5	GO:0035148~tube lumen formation	5	0.00507955	BBS4, RGMA, LMO4, PTCH1, APAF1
GOTERM_BP_5	GO:0048858~cell projection morphogenesis	11	0.00572682	BBS4, BBS7, PTPRZ1, KIF5C, CLU, LIFR, GAS1, ISL1, NTN1, SNAP25, GFRA3
GOTERM_BP_5	GO:0032990~cell part morphogenesis	11	0.00772334	BBS4, BBS7, PTPRZ1, KIF5C, CLU, LIFR, GAS1, ISL1, NTN1, SNAP25, GFRA3
GOTERM_BP_5	GO:0009151~purine deoxyribonucleotide metabolic process	3	0.00837638	ADK, MGEA5, ADA
GOTERM_CC_5	GO:0031225~anchored to membrane	10	0.00860735	GPC4, RGMA, GLIPR2, LYPD1, GPC3, RGS17, GAS1, SNAP25, NTM, GFRA3
GOTERM_BP_5	GO:0016331~morphogenesis of embryonic epithelium	5	0.0133784	BBS4, RGMA, LMO4, PTCH1, APAF1
GOTERM_MF_5	GO:0016918~retinal binding	3	0.0136458	RBP7, RBP1, CRABP2
GOTERM_MF_5	GO:0019841~retinol binding	3	0.0136458	RBP7, RBP1, CRABP2
GOTERM_BP_5	GO:0043009~chordate embryonic development	12	0.0167271	BBS4, RGMA, DAB2, NOG, HAND1, LMO4, PTCH1, APAF1, GAS1, MECOM, COL11A1, ADA
GOTERM_BP_5	GO:0048812~neuron projection morphogenesis	9	0.0203276	PTPRZ1, KIF5C, CLU, LIFR, GAS1, ISL1, NTN1, SNAP25, GFRA3
GOTERM_CC_5	GO:0044427~chromosomal part	13	0.0205421	HIST1H2AB, HIST2H2AA3, HIST1H4L, HIST4H4, HIST2H2AA4, HIST1H4K, HIST1H2AG, HIST1H2AE, HIST2H4A, HIST2H4B, HIST1H4A, HIST1H4B, HIST1H2BI, HIST1H4E, HIST1H4F, H2AFY, HIST3H2A, HIST1H4C, HIST1H4D, HIST1H4I, HIST1H4J, HIST1H4H, H1F0, HIST1H2BC, HIST1H1C, HIST1H2BE, HIST1H2BF, HIST1H2BG, H2AFJ, HIST1H2AI, PCNA, H3F3A, HIST1H2AH, H3F3B, HIST1H2AK, HIST1H2AM, HIST1H2AL, HIST1H3H
GOTERM_BP_5	GO:0031175~neuron projection development	10	0.020977	BBS4, PTPRZ1, KIF5C, CLU, LIFR, GAS1, ISL1, NTN1, SNAP25, GFRA3
GOTERM_BP_5	GO:0007507~heart development	9	0.0212589	BBS4, CASP3, BBS7, HAND1, TBX2, PTCH1, ISL1, MECOM, COL11A1
GOTERM_CC_5	GO:0030141~secretory granule	8	0.0248914	PLAT, TRIM36, CLU, F8, ACTN1, SCG5, GAL, ATP6V0A2
GOTERM_CC_5	GO:0016023~cytoplasmic membrane-bounded vesicle	16	0.0296622	PLAT, DAB2, TRIM36, KIAA0368, CLU, NAP1L1, F8, PIGT, ACTN1, CXXC4, SCG5, NPY1R, SSPN, GAL, SYT17, ATP6V0A2
GOTERM_MF_5	GO:0004359~glutaminase activity	2	0.0300989	GLS2, GLS
GOTERM_CC_5	GO:0005694~chromosome	14	0.0322619	HIST1H2AB, HIST2H2AA3, HIST1H4L, HIST4H4, HIST2H2AA4, HIST1H4K, HIST1H2AG, HIST1H2AE, HIST2H4A, HIST2H4B, HIST1H4A, HIST1H4B, HIST1H2BI, HIST1H4E, HIST1H4F, H2AFY, HIST1H4C, HIST3H2A, HIST1H4D, HIST1H4I, HIST1H4J, HIST1H4H, H1F0, HIST1H2BC, HIST1H2BE, HIST1H1C, HIST1H2BF, HIST1H2BG, H2AFJ, RNF8, HIST1H2AI, PCNA, H3F3A, HIST1H2AH, H3F3B, HIST1H2AK, HIST1H2AM, HIST1H2AL, HIST1H3H
GOTERM_CC_5	GO:0005604~basement membrane	5	0.0354448	LAMA1, FREM1, CCDC80, NTN1, COL4A6
GOTERM_BP_5	GO:0051402~neuron apoptosis	3	0.035869	CASP3, PIGT, APAF1
GOTERM_BP_5	GO:0000904~cell morphogenesis involved in differentiation	9	0.0407768	DAB2, NOG, PTPRZ1, KIF5C, GAS1, ISL1, NTN1, SNAP25, GFRA3
GOTERM_BP_5	GO:0048666~neuron development	11	0.0439525	BBS4, PTPRZ1, KIF5C, CLU, LIFR, GAS1, ISL1, NTN1, SNAP25, NTM, GFRA3
GOTERM_BP_5	GO:0009124~nucleoside monophosphate biosynthetic process	4	0.0447226	TYMS, ADK, PRPS2, ADA
GOTERM_BP_5	GO:0051877~pigment granule aggregation in cell center	2	0.0468447	BBS4, BBS7
GOTERM_BP_5	GO:0006354~RNA elongation	4	0.0469813	POLR2L, ELL3, POLR2A, ELL2
GOTERM_BP_5	GO:0001947~heart looping	3	0.0469832	BBS4, BBS7, HAND1
GOTERM_BP_5	GO:0030326~embryonic limb morphogenesis	5	0.0494545	NOG, CRABP2, PTCH1, GAS1, MECOM
GOTERM_BP_5	GO:0035113~embryonic appendage morphogenesis	5	0.0494545	NOG, CRABP2, PTCH1, GAS1, MECOM
KEGG_PATHWAY	hsa04512:ECM-receptor interaction	5	0.0511669	LAMA1, SDC1, ITGB6, COL11A1, COL4A6
KEGG_PATHWAY	hsa00910:Nitrogen metabolism	3	0.055687	GLS2, GLS, CA2
GOTERM_CC_5	GO:0070161~anchoring junction	7	0.0565676	DIXDC1, SDC1, LAYN, DSC3, FERMT1, LMO7, ACTN1
GOTERM_MF_5	GO:0008237~metallopeptidase activity	7	0.0597403	ADAMTS17, ADAMTSL1, ADAMTS8, AGBL5, XPNPEP3, MMP2, RNPEP
GOTERM_BP_5	GO:0016055~Wnt receptor signaling pathway	6	0.0605741	DIXDC1, DACT1, KLHL12, TLE4, CXXC4, LRRFIP2
GOTERM_BP_5	GO:0048732~gland development	6	0.0637502	NOG, TBX2, PTCH1, ISL1, NTN1, MDK
KEGG_PATHWAY	hsa00563:Glycosylphosphatidylinositol(GPI)-anchor biosynthesis	3	0.064641	PIGL, PIGF, PIGT
KEGG_PATHWAY	hsa00471:D-Glutamine and D-glutamate metabolism	2	0.0652242	GLS2, GLS
GOTERM_BP_5	GO:0008284~positive regulation of cell proliferation	12	0.0657318	FGFR2, LAMA1, NOG, TBX2, CLU, NAP1L1, LIFR, GAS1, STAT1, NTN1, MAB21L2, ADA
GOTERM_BP_5	GO:0001822~kidney development	5	0.0662903	SPRY1, SDC1, NOG, GPC3, CA2
GOTERM_BP_5	GO:0034754~cellular hormone metabolic process	4	0.0669971	DHRS2, RBP1, HSD17B1, CRABP2
GOTERM_BP_5	GO:0009953~dorsal/ventral pattern formation	4	0.0697334	NOG, CXXC4, PTCH1, GAS1
GOTERM_BP_5	GO:0002526~acute inflammatory response	5	0.0703895	CR2, TRPV1, CLU, F8, EPHA3
GOTERM_MF_5	GO:0008201~heparin binding	5	0.0711782	FGFR2, ADAMTS8, CCDC80, PTCH1, MDK
GOTERM_BP_5	GO:0035108~limb morphogenesis	5	0.072487	NOG, CRABP2, PTCH1, GAS1, MECOM
GOTERM_BP_5	GO:0043627~response to estrogen stimulus	5	0.0857294	KRT19, PTCH1, CA2, NPY1R, GAL
GOTERM_BP_5	GO:0007409~axonogenesis	7	0.0870113	PTPRZ1, KIF5C, GAS1, ISL1, NTN1, SNAP25, GFRA3
GOTERM_BP_5	GO:0046883~regulation of hormone secretion	4	0.087175	MGEA5, SCG5, NPY1R, SNAP25
GOTERM_CC_5	GO:0031410~cytoplasmic vesicle	16	0.0873773	PLAT, DAB2, TRIM36, KIAA0368, CLU, NAP1L1, F8, PIGT, ACTN1, CXXC4, SCG5, NPY1R, SSPN, GAL, SYT17, ATP6V0A2
GOTERM_CC_5	GO:0005652~nuclear lamina	2	0.0915531	LMNB1, PCNA
GOTERM_BP_5	GO:0022008~neurogenesis	15	0.0968302	BBS4, NOG, TSPAN2, PTPRZ1, CLU, KIF5C, LIFR, SOX5, PIGT, GAS1, ISL1, NTN1, SNAP25, NTM, GFRA3

## Sheet: Cluster 2
Cluster 2
Category	Term	Count	PValue	Genes
GOTERM_CC_5	GO:0044432~endoplasmic reticulum part	10	9.14933e-06	HYOU1, HERPUD1, ATP2A2, DNAJB11, CLSTN2, SEC11C, SPCS3, PDIA4, HSPA5, SEC24D
GOTERM_CC_5	GO:0005783~endoplasmic reticulum	14	8.80419e-05	HERPUD1, CLSTN2, SEC11C, PDIA4, TRDN, HYOU1, DNAJB9, DNAJB11, ATP2A2, SPCS3, HSPA13, HSPA5, DNAJC3, SEC24D
GOTERM_BP_5	GO:0006984~ER-nuclear signaling pathway	4	0.000276486	HERPUD1, ATP2A2, HSPA5, DDIT3
GOTERM_MF_5	GO:0005509~calcium ion binding	12	0.000454129	EFHD1, ATP2A2, CLSTN2, FAT3, ITGA6, NRXN3, EFEMP1, PDIA4, HSPA5, PCDH17, CACNA1B, CAMK1D
GOTERM_CC_5	GO:0005789~endoplasmic reticulum membrane	7	0.000713752	HERPUD1, ATP2A2, CLSTN2, SEC11C, SPCS3, HSPA5, SEC24D
GOTERM_CC_5	GO:0042175~nuclear envelope-endoplasmic reticulum network	7	0.000946534	HERPUD1, ATP2A2, CLSTN2, SEC11C, SPCS3, HSPA5, SEC24D
GOTERM_CC_5	GO:0044444~cytoplasmic part	32	0.00170367	CLSTN2, CXXC4, PDIA4, SLC7A5, MYOT, MTFR1, EFHD1, SYNPR, DNAJB11, SDPR, PDE4B, CHST11, SPRED2, CAMK2B, HSPA5, FIBIN, DNAJC3, SEC24D, PHLDA1, HERPUD1, HS3ST3A1, SEC11C, PDK4, SLC3A2, BICD1, TRDN, SH3BP5, HYOU1, DNAJB9, ATP2A2, SPCS3, HSPA13
GOTERM_BP_5	GO:0015804~neutral amino acid transport	3	0.00263297	SLC6A6, SLC3A2, SLC7A5
GOTERM_BP_5	GO:0015674~di-, tri-valent inorganic cation transport	5	0.00383021	ATP2A2, MFI2, SLC3A2, CAMK2B, CACNA1B
GOTERM_CC_5	GO:0031410~cytoplasmic vesicle	9	0.00394907	SYNPR, SPRED2, SLC3A2, CXXC4, CAMK2B, PDIA4, HSPA5, SEC24D, PHLDA1
GOTERM_CC_5	GO:0005788~endoplasmic reticulum lumen	4	0.00406867	HYOU1, DNAJB11, PDIA4, HSPA5
GOTERM_CC_5	GO:0016023~cytoplasmic membrane-bounded vesicle	8	0.00628709	SYNPR, SLC3A2, CXXC4, CAMK2B, PDIA4, HSPA5, SEC24D, PHLDA1
GOTERM_MF_5	GO:0015171~amino acid transmembrane transporter activity	3	0.0211629	SLC6A6, SLC3A2, SLC7A5
GOTERM_BP_5	GO:0048703~embryonic viscerocranium morphogenesis	2	0.0217698	GFPT1, CHST11
GOTERM_BP_5	GO:0048568~embryonic organ development	4	0.0248676	GFPT1, ALDH1A3, CHST11, DDIT3
GOTERM_BP_5	GO:0002063~chondrocyte development	2	0.0253528	GFPT1, CHST11
GOTERM_BP_5	GO:0042981~regulation of apoptosis	8	0.0256961	AMIGO2, HERPUD1, ALDH1A3, CHST11, HSPA5, DDIT3, PHLDA1, CAMK1D
GOTERM_BP_5	GO:0030001~metal ion transport	6	0.0267113	KCND3, ATP2A2, MFI2, SLC3A2, CAMK2B, CACNA1B
GOTERM_BP_5	GO:0043067~regulation of programmed cell death	8	0.0269494	AMIGO2, HERPUD1, ALDH1A3, CHST11, HSPA5, DDIT3, PHLDA1, CAMK1D
GOTERM_BP_5	GO:0006465~signal peptide processing	2	0.0289229	SEC11C, SPCS3
GOTERM_CC_5	GO:0005737~cytoplasm	38	0.0307118	CLSTN2, CXXC4, PDIA4, SLC7A5, MYOT, MTFR1, EFHD1, SYNPR, DNAJB11, SDPR, ALDH1A3, PDE4B, CHST11, SPRED2, CAMK2B, HSPA5, FIBIN, DNAJC3, SEC24D, PHLDA1, HERPUD1, AR, HS3ST3A1, SEC11C, PDK4, SLC3A2, RCAN1, BICD1, DDIT3, SH3BP5, TRDN, HYOU1, DNAJB9, ATP2A2, GFPT1, SPCS3, HSPA13, CAMK1D
GOTERM_BP_5	GO:0007167~enzyme linked receptor protein signaling pathway	5	0.035862	EPHA4, DOK5, FST, AREGB, AREG, GDF15
GOTERM_BP_5	GO:0006983~ER overload response	2	0.0360249	HSPA5, DDIT3
GOTERM_BP_5	GO:0006865~amino acid transport	3	0.0428285	SLC6A6, SLC3A2, SLC7A5
GOTERM_MF_5	GO:0046943~carboxylic acid transmembrane transporter activity	3	0.0478775	SLC6A6, SLC3A2, SLC7A5
GOTERM_CC_5	GO:0048770~pigment granule	3	0.0497836	SLC3A2, PDIA4, HSPA5
GOTERM_BP_5	GO:0006812~cation transport	6	0.050359	KCND3, ATP2A2, MFI2, SLC3A2, CAMK2B, CACNA1B
GOTERM_BP_5	GO:0009887~organ morphogenesis	6	0.0539787	ITGA6, GFPT1, ALDH1A3, FST, CHST11, BHLHE41
GOTERM_BP_5	GO:0048701~embryonic cranial skeleton morphogenesis	2	0.0639283	GFPT1, CHST11
GOTERM_BP_5	GO:0002062~chondrocyte differentiation	2	0.0639283	GFPT1, CHST11
GOTERM_BP_5	GO:0034620~cellular response to unfolded protein	2	0.0741872	HERPUD1, DDIT3
GOTERM_BP_5	GO:0030968~endoplasmic reticulum unfolded protein response	2	0.0741872	HERPUD1, DDIT3
GOTERM_CC_5	GO:0042598~vesicular fraction	4	0.0748768	ATP2A2, SEC11C, SPCS3, HSPA13
GOTERM_CC_5	GO:0016021~integral to membrane	28	0.0791117	C9ORF91, CLSTN2, SLC44A5, NPY6R, SLC7A5, SYNPR, FAT3, CHST11, HSPA5, KCND3, HERPUD1, SEC11C, HS3ST3A1, NRXN3, MFI2, SLC3A2, PPAPDC1B, AREGB, PCDH17, AQP10, TRDN, AMIGO2, EPHA4, ITGA6, ATP2A2, SLC6A6, SPCS3, AREG, CACNA1B
GOTERM_BP_5	GO:0048562~embryonic organ morphogenesis	3	0.0851278	GFPT1, ALDH1A3, CHST11
GOTERM_BP_5	GO:0009888~tissue development	6	0.0942193	ATP2A2, GFPT1, ALDH1A3, FST, CHST11, RCAN1

## Sheet: Cluster 3
Cluster 3
Category	Term	Count	PValue	Genes
GOTERM_CC_5	GO:0030017~sarcomere	17	2.03747e-09	OBSCN, MYL2, ACTA1, TCAP, MYL3, LDB3, FHL2, MYH7, MYH6, TNNI3, DES, TNNT1, ANK2, MYPN, RYR2, SPTBN1, MYOM1
GOTERM_CC_5	GO:0030016~myofibril	17	1.31029e-08	OBSCN, MYL2, ACTA1, TCAP, MYL3, LDB3, FHL2, MYH7, MYH6, TNNI3, DES, TNNT1, ANK2, MYPN, RYR2, SPTBN1, MYOM1
GOTERM_CC_5	GO:0044449~contractile fiber part	17	1.70279e-08	OBSCN, MYL2, ACTA1, TCAP, MYL3, LDB3, FHL2, MYH7, MYH6, TNNI3, DES, TNNT1, ANK2, MYPN, RYR2, SPTBN1, MYOM1
GOTERM_BP_5	GO:0008016~regulation of heart contraction	14	3.25172e-08	SLC8A1, MYL3, MYH7, MYH6, ATP1A2, DES, ADRB1, HSPB7, RYR2, JAK2, KCNH2, SCN5A, KCNQ1, HRC
GOTERM_CC_5	GO:0043292~contractile fiber	17	4.59343e-08	OBSCN, MYL2, ACTA1, TCAP, MYL3, LDB3, FHL2, MYH7, MYH6, TNNI3, DES, TNNT1, ANK2, MYPN, RYR2, SPTBN1, MYOM1
GOTERM_BP_5	GO:0007507~heart development	22	5.18692e-08	DLC1, IRX4, ERBB4, TCAP, MYL2, MYL3, GJA1, MYH7, SMYD1, FGF12, MYH6, TNNI3, GJA5, EDNRA, PLCE1, HOPX, TGFBR3, SEMA3C, HDAC9, INSR, CASQ2, MB
GOTERM_BP_5	GO:0006941~striated muscle contraction	11	1.06648e-07	TNNT1, TCAP, MYL3, RYR2, PGAM2, MYH7, MYH6, MYOM1, TNNI3, CASQ2, MB
GOTERM_CC_5	GO:0005856~cytoskeleton	61	9.75429e-06	KIF22, TUBB2A, RHOQ, CEP70, NDE1, FRMD5, DES, ANK2, SLMAP, STK39, LMOD2, TUBA1A, LMOD3, TUBA1B, TUBA1C, MPP1, ACTA1, LDB3, PDE4D, MYH7, MYH6, CTNNA3, NME2, TNNT1, TNS1, SGCG, PDE4DIP, ERC2, TGFB1I1, EDA, SGCA, KALRN, HAUS4, HAUS6, ERBB4, MYL2, MYL3, ALDOC, FHL2, STAU2, TUBB, MYOM2, RAC3, TUBA3C, TUBA3D, TUBE1, SKA2, NDRG2, MYOM1, HIP1, CKAP2, CEP192, NLGN1, ALMS1, SYNPO2, DPYSL2, TNNI3, LRRC49, N…
GOTERM_CC_5	GO:0031672~A band	6	3.10516e-05	OBSCN, ANK2, MYL3, FHL2, SPTBN1, MYOM1
GOTERM_BP_5	GO:0055008~cardiac muscle tissue morphogenesis	7	3.58089e-05	TCAP, MYL2, MYL3, TGFBR3, MYH7, MYH6, TNNI3
GOTERM_BP_5	GO:0060415~muscle tissue morphogenesis	7	3.58089e-05	TCAP, MYL2, MYL3, TGFBR3, MYH7, MYH6, TNNI3
GOTERM_CC_5	GO:0042383~sarcolemma	10	3.71105e-05	EDNRA, ABCC9, SLC8A1, DES, SLC27A6, ATP1A2, KCNQ1, KCNJ3, SCN5A, SGCA
KEGG_PATHWAY	hsa05414:Dilated cardiomyopathy	12	3.95974e-05	SLC8A1, DES, ADRB1, SGCG, MYL2, MYL3, RYR2, MYH7, MYH6, TNNI3, CACNA2D2, SGCA
GOTERM_CC_5	GO:0031430~M band	5	4.16442e-05	OBSCN, ANK2, FHL2, SPTBN1, MYOM1
GOTERM_CC_5	GO:0044459~plasma membrane part	83	6.08312e-05	DLC1, SLC22A18, HFE2, GM2A, CORIN, SLC5A1, SORL1, GJA1, CSPG5, SYT7, SYNGR1, AQP1, GJA5, EDNRA, ART3, DIRAS2, ANK2, GPC6, SLMAP, STK39, ROBO2, SLC4A4, INSR, KCNQ1, SLC1A1, SAMD4A, GNG7, PLD1, SCN2B, MPP1, SLC25A4, MYH7, PFKM, MYH6, IL11RA, CTNNA3, NCAM1, TNS1, CD36, ADRB1, SGCG, ARRB1, XIRP2, DOK7, CYBRD1, ERC2, TGFB1I1, KCNH2, EDA, THEM4, SGCA, SERP1, FRAS1, FXYD1, IL1R1, LIMS2, ERBB4, FHL2, KCN…
GOTERM_BP_5	GO:0006006~glucose metabolic process	14	8.25907e-05	INS-IGF2, ALDOC, EPM2A, PGAM2, IGF2, PFKM, DLAT, PPP1R3A, CPS1, GPI, GCK, PYGM, ENO3, AGL, SERP1
GOTERM_CC_5	GO:0005737~cytoplasm	217	8.48596e-05	S100A4, DLC1, PGAM2, SYT7, RPL22L1, FAH, PGR, G2E3, SULT1A1, SH3BGR, WWOX, PLD1, MYH7, MYH6, SARS2, CTNNA3, NME4, NME2, NNT, NME3, CD36, RYR2, PDE4DIP, CDCA7L, KGFLP2, TGFB1I1, KGFLP1, ERBB4, ALDOC, RAC3, RAP1GAP2, HIP1, C9ORF24, RANBP17, CRIP1, S100A16, LGALS1, EPM2A, ALMS1, SMYD1, DLAT, TNNI3, APOL2, RNF6, SEMA6D, COX6A2, TGFBR3, FGF7, COL21A1, INS-IGF2, GJA1, FAR1, ART3, HSF1, FITM1, SLMAP, QK…
KEGG_PATHWAY	hsa05410:Hypertrophic cardiomyopathy (HCM)	11	0.000103389	SLC8A1, DES, SGCG, MYL2, MYL3, RYR2, MYH7, MYH6, TNNI3, CACNA2D2, SGCA
GOTERM_BP_5	GO:0048729~tissue morphogenesis	15	0.000115164	FRAS1, DLC1, FGF7, MYL2, TCAP, MYL3, MYH7, MYH6, TNNI3, PGP, AGT, TGFBR3, KGFLP2, TGFB1I1, KGFLP1
GOTERM_CC_5	GO:0033018~sarcoplasmic reticulum lumen	4	0.000143603	SRL, CASQ1, CASQ2, HRC
GOTERM_BP_5	GO:0019318~hexose metabolic process	15	0.000227062	INS-IGF2, ALDOC, EPM2A, PGAM2, IGF2, PFKM, DLAT, PPP1R3A, CPS1, GPI, GCK, PYGM, ENO3, TNNI3K, AGL, SERP1
KEGG_PATHWAY	hsa04260:Cardiac muscle contraction	10	0.000268952	SLC8A1, MYL2, MYL3, COX6A2, RYR2, MYH7, ATP1A2, MYH6, TNNI3, CACNA2D2
GOTERM_BP_5	GO:0050678~regulation of epithelial cell proliferation	9	0.000293403	PGR, EDNRA, NME2, FGF7, ERBB4, NME1-NME2, TGFBR3, KGFLP2, FGF1, KGFLP1
GOTERM_BP_5	GO:0006937~regulation of muscle contraction	9	0.000323298	PLCE1, TNNT1, P2RX1, MYL2, MYL3, RYR2, ATP1A2, CNN1, TNNI3
GOTERM_BP_5	GO:0003007~heart morphogenesis	9	0.000355631	DLC1, TCAP, MYL2, MYL3, TGFBR3, MYH7, MYH6, TNNI3, INSR
GOTERM_CC_5	GO:0016528~sarcoplasm	7	0.000469064	NOL3, PYGM, SRL, RYR2, CASQ1, CASQ2, HRC
GOTERM_BP_5	GO:0002026~regulation of the force of heart contraction	5	0.000476993	SLC8A1, ADRB1, MYL3, ATP1A2, MYH6
GOTERM_BP_5	GO:0009887~organ morphogenesis	28	0.000517026	FRAS1, DLC1, FGF7, ERBB4, TCAP, MYL2, MYL3, INS-IGF2, ALDOC, PRRX1, COL9A1, PGP, AGT, COL8A1, COL11A2, INSR, WWOX, COL13A1, ALMS1, MYH7, IGF2, MYH6, TNNI3, TGFBR3, KGFLP2, TGFB1I1, EDA, KGFLP1, SERP1
GOTERM_BP_5	GO:0045017~glycerolipid biosynthetic process	9	0.000663328	LPL, PGAP2, PLD1, PLCE1, FGF7, SEMA6D, FABP3, KGFLP2, KGFLP1
GOTERM_BP_5	GO:0009888~tissue development	31	0.000695518	FRAS1, DLC1, S100A4, WNT5A, NRTN, FGF7, TCAP, MYL2, MYL3, PRRX1, PGR, EDNRA, COL9A1, PGP, GSTM3, AGT, ENO3, SEMA3C, COL11A2, TXNIP, ACTA1, MYH7, MYH6, TNNI3, TGFBR3, JAK2, KGFLP2, TGFB1I1, EDA, KGFLP1, IGFBP5
GOTERM_BP_5	GO:0030334~regulation of cell migration	13	0.000799133	DLC1, PLD1, ERBB4, INS-IGF2, ABHD2, IGF2, CXCL12, AGT, TGFBR3, JAK2, HDAC9, ARAP3, INSR, IGFBP5
GOTERM_BP_5	GO:0044275~cellular carbohydrate catabolic process	9	0.000992998	GPI, GCK, PYGM, ALDOC, ENO3, PGAM2, DLAT, PFKM, CPS1
GOTERM_BP_5	GO:0051258~protein polymerization	7	0.00108502	TUBB, TUBB2A, TUBA3C, TUBA3D, TUBE1, TUBA1A, TUBA1B, TUBA1C
GOTERM_CC_5	GO:0030315~T-tubule	5	0.00129132	EDNRA, ABCC9, SLC8A1, KCNJ3, SCN5A
GOTERM_BP_5	GO:0048875~chemical homeostasis within a tissue	4	0.00146291	FGF7, ERBB4, KGFLP2, KGFLP1
GOTERM_BP_5	GO:0043129~surfactant homeostasis	4	0.00146291	FGF7, ERBB4, KGFLP2, KGFLP1
GOTERM_CC_5	GO:0005901~caveola	7	0.00169197	DLC1, SLC8A1, TUBB, ERBB4, JAK2, ATP1A2, INSR
GOTERM_MF_5	GO:0005111~type 2 fibroblast growth factor receptor binding	3	0.00179377	FGF7, KGFLP2, KGFLP1
GOTERM_BP_5	GO:0046486~glycerolipid metabolic process	12	0.00187289	LPL, PGAP2, PLD1, PLCE1, FGF7, PITPNM3, SEMA6D, FABP3, ALMS1, KGFLP2, CPS1, KGFLP1
GOTERM_CC_5	GO:0043232~intracellular non-membrane-bounded organelle	87	0.00187631	S100A4, KIF22, NBN, PNMA2, TUBB2A, RHOQ, RPL22L1, CEP70, G2E3, NDE1, FRMD5, DES, ANK2, HSF1, SLMAP, QKI, STK39, LMOD2, TUBA1A, FGF1, LMOD3, TUBA1B, TUBA1C, NUDT16, EXOSC8, NOL3, MPP1, ACTA1, EXOSC6, RCOR2, LDB3, MBD4, PDE4D, MYH7, MYH6, CTNNA3, MYCN, NME2, TNNT1, TNS1, SGCG, TNNI3K, PDE4DIP, ERC2, TGFB1I1, EDA, SGCA, SERP1, KALRN, HAUS4, GLTSCR2, HMGB1, HAUS6, MYL2, ERBB4, MYL3, ALDOC, POLA1, TIP…
GOTERM_BP_5	GO:0060047~heart contraction	5	0.00203216	TCAP, MYL2, MYL3, RYR2, TNNI3
GOTERM_CC_5	GO:0031674~I band	7	0.00226494	OBSCN, DES, TCAP, MYL3, LDB3, FHL2, RYR2
GOTERM_CC_5	GO:0044430~cytoskeletal part	39	0.00230271	HAUS4, KIF22, HAUS6, ERBB4, MYL2, MYL3, TUBB2A, RHOQ, STAU2, CEP70, NDE1, TUBB, DES, MYOM2, RAC3, SLMAP, TUBA3C, TUBA3D, TUBE1, SKA2, NDRG2, MYOM1, TUBA1A, TUBA1B, TUBA1C, CKAP2, ACTA1, CEP192, NLGN1, ALMS1, MYH7, PDE4D, MYH6, TNNI3, LRRC49, NME2, TNNT1, NME1-NME2, CALM3, SPTBN1, PDE4DIP, CALM2, CALM1
GOTERM_BP_5	GO:0048738~cardiac muscle tissue development	7	0.00239832	TCAP, MYL2, MYL3, TGFBR3, MYH7, MYH6, TNNI3
GOTERM_CC_5	GO:0016529~sarcoplasmic reticulum	6	0.00257	PYGM, SRL, RYR2, CASQ1, CASQ2, HRC
GOTERM_BP_5	GO:0008217~regulation of blood pressure	9	0.00281768	ADRB1, P2RX1, CORIN, AGT, NPPB, ATP1A2, MYH6, NPR3, TNNI3
GOTERM_CC_5	GO:0044444~cytoplasmic part	147	0.00282888	TSPO, SLC22A18, PGAM2, MYL10, SYT7, RPL22L1, CSPG5, FAH, CEP70, G2E3, PACSIN1, ANK2, ST3GAL4, CISD3, PAPPA, SH3BGR, ASPH, INSR, WWOX, PLD1, BEND5, MYH7, PDE4D, MYH6, SARS2, NME4, NME2, PLCE1, NNT, TNNT1, NME3, CD36, ARRB1, RYR2, PDE4DIP, KGFLP2, PTGFRN, EDA, KGFLP1, KALRN, MYL2, MYL3, ALDOC, SRL, TUBB, TUBE1, NDRG2, RAP1GAP2, HIP1, C9ORF24, OBSCN, EEF1A2, EPM2A, ALMS1, DLAT, CPS1, TNNI3, SLC25A12…
GOTERM_BP_5	GO:0050679~positive regulation of epithelial cell proliferation	6	0.00288374	NME2, FGF7, ERBB4, NME1-NME2, KGFLP2, FGF1, KGFLP1
GOTERM_CC_5	GO:0045121~membrane raft	11	0.00289349	DLC1, SLC8A1, TUBB, ERBB4, P2RX1, RHOQ, GJA1, JAK2, ATP1A2, INSR, SGCA
GOTERM_MF_5	GO:0032561~guanyl ribonucleotide binding	20	0.00291354	RANBP17, ADSSL1, TUBB2A, EEF1A2, RRAD, RHOQ, RRAGD, NME2, TUBB, DIRAS2, RAB30, NME1-NME2, RAC3, RAB34, TUBA3C, TNNI3K, TUBE1, TUBA3D, TUBA1A, INSR, TUBA1B, TUBA1C
GOTERM_CC_5	GO:0005874~microtubule	16	0.00339379	HAUS4, CKAP2, KIF22, HAUS6, TUBB2A, LRRC49, STAU2, NDE1, TUBB, TUBA3C, CALM3, TUBE1, TUBA3D, SKA2, TUBA1A, TUBA1B, CALM2, TUBA1C, CALM1
GOTERM_MF_5	GO:0005509~calcium ion binding	37	0.00357425	FRAS1, S100A4, CACHD1, MYL2, MYL3, SRL, MYL10, SYT7, KCNIP4, FAH, STAT6, GALNTL4, TTYH2, RASGRP2, EFCAB2, ELTD1, ANO4, ASPH, HRC, SCG2, SLC8A1, S100A16, EFEMP2, GALNTL1, MAN1C1, CACNA2D2, SLC25A12, CADPS, EFHC2, PLCE1, PITPNM3, NUCB2, CALM3, RYR2, CASQ1, CALM2, CASQ2, SGCA, CALM1
GOTERM_BP_5	GO:0006656~phosphatidylcholine biosynthetic process	4	0.00413151	FGF7, FABP3, KGFLP2, KGFLP1
GOTERM_BP_5	GO:0031032~actomyosin structure organization	5	0.00427564	ACTA1, TCAP, MYL2, MYH6, CNN1
GOTERM_CC_5	GO:0016323~basolateral plasma membrane	13	0.00460296	DLC1, LIMS2, HFE2, ERBB4, FHL2, MYH7, MYH6, AQP1, TNS1, ANK2, NRAP, STK39, TGFB1I1
KEGG_PATHWAY	hsa05412:Arrhythmogenic right ventricular cardiomyopathy (ARVC)	8	0.00480998	SLC8A1, DES, SGCG, RYR2, GJA1, CACNA2D2, SGCA, CTNNA3
GOTERM_BP_5	GO:0050801~ion homeostasis	20	0.00483921	FXYD1, SLC8A1, NR3C2, ATP1A2, TNNI3, CPS1, CXCL12, EDNRA, PLCE1, P2RX1, PYGM, TFRC, AGT, RYR2, QKI, NPPB, JAK2, KCNH2, KCNQ1, HRC
GOTERM_CC_5	GO:0030054~cell junction	24	0.00488013	DLC1, LIMS2, COL13A1, SLC5A1, NLGN1, FHL2, GJA1, MYH7, MYH6, SYT7, SYNGR1, GJA5, CTNNA3, CADPS, TNS1, NRAP, XIRP2, DOK7, RASGRP2, ERC2, TGFB1I1, PDZD2, SCN5A, SAMD4A
GOTERM_BP_5	GO:0006753~nucleoside phosphate metabolic process	16	0.0049391	ADSSL1, NUDT4, MSH2, RHOQ, MBD4, PDE4D, MYH7, MYH6, ATP1A2, NME4, NME2, NME3, GCK, NME1-NME2, NUDT4P1, PAICS, NAPRT1, ABCC6
GOTERM_BP_5	GO:0007517~muscle organ development	13	0.00509429	ACTA1, SGCG, TCAP, MYL2, MYL3, SPEG, TGFBR3, MYH7, MYH6, TNNI3, SGCA, IGFBP5, SERP1
GOTERM_CC_5	GO:0030018~Z disc	6	0.0053176	OBSCN, DES, TCAP, LDB3, FHL2, RYR2
GOTERM_BP_5	GO:0030335~positive regulation of cell migration	8	0.00559772	PLD1, ERBB4, INS-IGF2, AGT, JAK2, IGF2, HDAC9, INSR, CXCL12
GOTERM_BP_5	GO:0046474~glycerophospholipid biosynthetic process	7	0.00580768	PGAP2, PLD1, FGF7, SEMA6D, FABP3, KGFLP2, KGFLP1
GOTERM_BP_5	GO:0043623~cellular protein complex assembly	11	0.00584246	RANBP17, TUBB, TCAP, TUBB2A, TUBA3C, TUBA3D, TUBE1, TUBA1A, TUBA1B, TUBA1C, C9ORF24, HIP1
KEGG_PATHWAY	hsa00010:Glycolysis / Gluconeogenesis	7	0.00597436	GPI, GCK, ALDOC, ENO3, PGAM2, DLAT, PFKM
GOTERM_BP_5	GO:0009150~purine ribonucleotide metabolic process	10	0.00616014	NME4, ADSSL1, NME2, NME3, NME1-NME2, RHOQ, MYH7, ATP1A2, MYH6, PAICS, ABCC6
GOTERM_BP_5	GO:0019320~hexose catabolic process	7	0.00623544	GPI, GCK, ALDOC, ENO3, PGAM2, DLAT, PFKM
GOTERM_BP_5	GO:0007242~intracellular signaling cascade	45	0.00694871	WNT5A, NRTN, PLCXD3, NBN, INS-IGF2, TIPIN, FHL2, RRAD, RHOQ, CHEK2, PGR, EDNRA, MAP3K5, DIRAS2, RAC3, AGT, RASGRP2, FGF1, INSR, GNG7, SCG2, PGAP2, PLD1, KLF9, NUDT4, SOCS2, MSH2, TIFA, ALMS1, IGF2, MBD4, NPR3, RCAN2, CISH, PLCE1, CD36, RAB30, ADRB1, GCK, PDE7A, NUDT4P1, RAB34, TGFBR3, JAK2, TGFB1I1, KALRN, IGFBP5
GOTERM_CC_5	GO:0015629~actin cytoskeleton	15	0.00710082	MYL2, ACTA1, MYL3, RHOQ, SYNPO2, MYH7, MYH6, TNNI3, CTNNA3, TNNT1, MYOM2, RAC3, SPTBN1, MYOM1, KALRN
GOTERM_BP_5	GO:0046365~monosaccharide catabolic process	7	0.00715904	GPI, GCK, ALDOC, ENO3, PGAM2, DLAT, PFKM
GOTERM_BP_5	GO:0006195~purine nucleotide catabolic process	5	0.00777847	RHOQ, PDE4D, MYH7, MYH6, ABCC6
GOTERM_BP_5	GO:0051050~positive regulation of transport	13	0.00781422	ERBB4, INS-IGF2, RHOQ, IGF2, PFKM, EDNRA, P2RX1, GCK, CALM3, JAK2, EDA, INSR, CALM2, CALM1, SERP1, HIP1
GOTERM_BP_5	GO:0014706~striated muscle tissue development	9	0.00804045	ACTA1, TCAP, MYL2, MYL3, TGFBR3, MYH7, MYH6, TNNI3, IGFBP5
GOTERM_MF_5	GO:0031994~insulin-like growth factor I binding	3	0.0085381	IGFBP2, INSR, IGFBP5
GOTERM_BP_5	GO:0007167~enzyme linked receptor protein signaling pathway	17	0.00880189	TXNIP, NRTN, FGF7, ERBB4, SOCS2, INS-IGF2, RHOQ, IGF2, PHIP, PLCE1, LEFTY2, SPTBN1, TGFBR3, JAK2, TGFB1I1, FGF1, INSR, GNG7
GOTERM_BP_5	GO:0051272~positive regulation of cell motion	8	0.00936982	PLD1, ERBB4, INS-IGF2, AGT, JAK2, IGF2, HDAC9, INSR, CXCL12
GOTERM_CC_5	GO:0015630~microtubule cytoskeleton	24	0.00956481	HAUS4, KIF22, HAUS6, TUBB2A, STAU2, CEP70, TUBB, NDE1, SLMAP, TUBA3C, TUBE1, TUBA3D, SKA2, NDRG2, TUBA1A, TUBA1B, TUBA1C, CKAP2, CEP192, ALMS1, PDE4D, LRRC49, NME2, NME1-NME2, CALM3, PDE4DIP, CALM2, CALM1
GOTERM_CC_5	GO:0005813~centrosome	13	0.00982727	HAUS4, HAUS6, CEP192, ALMS1, PDE4D, CEP70, NME2, NDE1, NME1-NME2, SLMAP, CALM3, TUBE1, PDE4DIP, NDRG2, CALM2, CALM1
GOTERM_BP_5	GO:0030324~lung development	8	0.0098814	WNT5A, FGF7, HOPX, KGFLP2, FGF1, KGFLP1, NFIB, MYCN
GOTERM_CC_5	GO:0005581~collagen	5	0.0104406	COL9A1, COL13A1, COL16A1, COL11A2, COL8A1
GOTERM_BP_5	GO:0055082~cellular chemical homeostasis	18	0.0105709	FXYD1, SLC8A1, NR3C2, ATP1A2, TNNI3, CXCL12, EDNRA, PLCE1, GCK, P2RX1, PYGM, TFRC, AGT, RYR2, QKI, JAK2, KCNH2, KCNQ1
GOTERM_BP_5	GO:0006073~cellular glucan metabolic process	5	0.0105853	PYGM, EPM2A, PPP1R3A, CPS1, AGL
GOTERM_BP_5	GO:0044042~glucan metabolic process	5	0.0105853	PYGM, EPM2A, PPP1R3A, CPS1, AGL
GOTERM_BP_5	GO:0060537~muscle tissue development	9	0.0106671	ACTA1, TCAP, MYL2, MYL3, TGFBR3, MYH7, MYH6, TNNI3, IGFBP5
GOTERM_CC_5	GO:0032982~myosin filament	4	0.0107653	MYOM2, MYH7, MYH6, MYOM1
KEGG_PATHWAY	hsa04540:Gap junction	8	0.0112609	TUBB, ADRB1, TUBB2A, TUBA3C, TUBA3D, GJA1, TUBA1A, TUBA1B, TUBA1C
GOTERM_BP_5	GO:0051345~positive regulation of hydrolase activity	11	0.0114321	DLC1, EDNRA, PLCE1, P2RX1, GM2A, MYL3, MSH2, AGT, JAK2, NPR3, HIP1
GOTERM_BP_5	GO:0008284~positive regulation of cell proliferation	19	0.0114637	NBN, FGF7, ERBB4, INS-IGF2, CRIP2, PRRX1, TIPIN, ROGDI, IGF2, CDK4, MYCN, VCAM1, NME2, NME1-NME2, AGT, JAK2, KGFLP2, FGF1, INSR, KGFLP1, SCG2
GOTERM_BP_5	GO:0030323~respiratory tube development	8	0.0115384	WNT5A, FGF7, HOPX, KGFLP2, FGF1, KGFLP1, NFIB, MYCN
GOTERM_CC_5	GO:0005859~muscle myosin complex	4	0.0124372	MYL3, MYH7, MYH6, MYOM1
GOTERM_BP_5	GO:0034656~nucleobase, nucleoside and nucleotide catabolic process	6	0.0126713	RHOQ, MBD4, PDE4D, MYH7, MYH6, ABCC6
GOTERM_BP_5	GO:0034655~nucleobase, nucleoside, nucleotide and nucleic acid catabolic process	6	0.0126713	RHOQ, MBD4, PDE4D, MYH7, MYH6, ABCC6
GOTERM_BP_5	GO:0006940~regulation of smooth muscle contraction	5	0.012778	PLCE1, P2RX1, ATP1A2, CNN1, TNNI3
GOTERM_BP_5	GO:0010959~regulation of metal ion transport	7	0.0133049	EDNRA, SLC8A1, GCK, P2RX1, CALM3, RYR2, GJA1, CALM2, CALM1
GOTERM_BP_5	GO:0046470~phosphatidylcholine metabolic process	4	0.0133328	FGF7, FABP3, KGFLP2, KGFLP1
GOTERM_BP_5	GO:0030239~myofibril assembly	4	0.0133328	ACTA1, TCAP, MYL2, MYH6
GOTERM_BP_5	GO:0010828~positive regulation of glucose transport	4	0.0151679	ERBB4, INS-IGF2, RHOQ, IGF2, INSR
GOTERM_BP_5	GO:0046326~positive regulation of glucose import	4	0.0151679	ERBB4, INS-IGF2, RHOQ, IGF2, INSR
GOTERM_BP_5	GO:0006942~regulation of striated muscle contraction	4	0.0151679	MYL2, MYL3, RYR2, ATP1A2
GOTERM_BP_5	GO:0001568~blood vessel development	13	0.0156619	PRRX1, TNNI3, GJA5, CXCL12, EDNRA, ZFP36L1, GPI, AGT, SEMA3C, QKI, TGFBR3, FGF1, SCG2
GOTERM_CC_5	GO:0016460~myosin II complex	4	0.0162031	MYL3, MYH7, MYH6, MYOM1
GOTERM_CC_5	GO:0044446~intracellular organelle part	124	0.016739	S100A4, TSPO, SLC22A18, PNMA2, TUBB2A, CSPG5, SYT7, CEP70, G2E3, PACSIN1, ST3GAL4, INTS7, LSM3, ASPH, INSR, NUDT16, PLD1, RCOR2, MYH7, PDE4D, MYH6, SARS2, NME4, PLCE1, NME2, NNT, TNNT1, CD36, ARRB1, RYR2, PDE4DIP, TGFB1I1, EDA, HMGB1, ERBB4, MYL2, MYL3, SRL, TIPIN, CHEK2, TUBB, RAC3, TUBE1, SKA2, NDRG2, HIP1, CKAP2, YEATS4, RANBP17, ALMS1, DLAT, CPS1, TNNI3, APOL2, SLC25A12, RNF6, COX6A2, JAZF1, …
GOTERM_BP_5	GO:0002793~positive regulation of peptide secretion	4	0.0171382	GCK, JAK2, PFKM, SERP1
GOTERM_MF_5	GO:0008081~phosphoric diester hydrolase activity	7	0.0175049	EDNRA, PLCXD3, PLD1, PLCE1, PDE1C, PDE7A, PDE4D
GOTERM_BP_5	GO:0001894~tissue homeostasis	6	0.01765	COL9A1, FGF7, ERBB4, KGFLP2, COL11A2, KGFLP1
GOTERM_BP_5	GO:0001944~vasculature development	13	0.0185504	PRRX1, TNNI3, GJA5, CXCL12, EDNRA, ZFP36L1, GPI, AGT, SEMA3C, QKI, TGFBR3, FGF1, SCG2
GOTERM_BP_5	GO:0042981~regulation of apoptosis	30	0.0188701	DLC1, HMGB1, INS-IGF2, CHEK2, G2E3, PGP, TUBB, MAP3K5, AGT, WWOX, SCG2, HIP1, TXNIP, PGAP2, OBSCN, NOL3, SOCS2, MSH2, EEF1A2, LGALS1, HRK, IGF2, MBD4, NME2, NME3, P2RX1, NME1-NME2, SFRP1, ENDOG, RYR2, JAK2, KALRN
GOTERM_BP_5	GO:0009143~nucleoside triphosphate catabolic process	4	0.0192447	RHOQ, MYH7, MYH6, ABCC6
GOTERM_BP_5	GO:0006112~energy reserve metabolic process	5	0.019463	PYGM, EPM2A, PPP1R3A, CPS1, AGL
GOTERM_MF_5	GO:0004550~nucleoside diphosphate kinase activity	3	0.0195132	NME4, NME2, NME3, NME1-NME2
KEGG_PATHWAY	hsa05130:Pathogenic Escherichia coli infection	6	0.0201329	TUBB, TUBB2A, TUBA3C, TUBA3D, TUBA1A, TUBA1B, TUBA1C
GOTERM_BP_5	GO:0030003~cellular cation homeostasis	13	0.0201584	EDNRA, FXYD1, SLC8A1, PLCE1, TFRC, PYGM, AGT, NR3C2, RYR2, JAK2, ATP1A2, TNNI3, CXCL12
GOTERM_CC_5	GO:0030055~cell-substrate junction	8	0.0209364	DLC1, TNS1, LIMS2, NRAP, FHL2, MYH7, TGFB1I1, MYH6
GOTERM_BP_5	GO:0009261~ribonucleotide catabolic process	4	0.0214878	RHOQ, MYH7, MYH6, ABCC6
GOTERM_BP_5	GO:0043067~regulation of programmed cell death	30	0.0218348	DLC1, HMGB1, INS-IGF2, CHEK2, G2E3, PGP, TUBB, MAP3K5, AGT, WWOX, SCG2, HIP1, TXNIP, PGAP2, OBSCN, NOL3, SOCS2, MSH2, EEF1A2, LGALS1, HRK, IGF2, MBD4, NME2, NME3, P2RX1, NME1-NME2, SFRP1, ENDOG, RYR2, JAK2, KALRN
GOTERM_CC_5	GO:0016459~myosin complex	6	0.0219678	MYOM2, MYL2, MYL3, MYH7, MYH6, MYOM1
GOTERM_BP_5	GO:0045725~positive regulation of glycogen biosynthetic process	3	0.0228903	GCK, INS-IGF2, IGF2, INSR
GOTERM_CC_5	GO:0005815~microtubule organizing center	13	0.0234399	HAUS4, HAUS6, CEP192, ALMS1, PDE4D, CEP70, NME2, NDE1, NME1-NME2, SLMAP, CALM3, TUBE1, PDE4DIP, NDRG2, CALM2, CALM1
GOTERM_BP_5	GO:0006650~glycerophospholipid metabolic process	8	0.0238938	PGAP2, PLD1, FGF7, PITPNM3, SEMA6D, FABP3, KGFLP2, KGFLP1
GOTERM_BP_5	GO:0002791~regulation of peptide secretion	5	0.0243418	GCK, JAK2, PFKM, KCNQ1, SERP1
GOTERM_CC_5	GO:0005794~Golgi apparatus	32	0.0260264	NBN, FGF7, GJA1, SYT7, CSPG5, FRMD5, G2E3, PACSIN1, GALNTL4, ST3GAL4, NDRG2, WWOX, HIP1, PGAP2, PLD1, B3GALT2, SELM, BEND5, GALNTL1, MAN1C1, MPHOSPH9, PLCE1, RAB30, CD36, ARRB1, NUCB2, RAB34, TNNI3K, PDE4DIP, KGFLP2, PTGFRN, KGFLP1
GOTERM_BP_5	GO:0043388~positive regulation of DNA binding	6	0.026567	NME2, NME1-NME2, AGT, CALM3, TGFBR3, JAK2, EDA, CALM2, CALM1
GOTERM_CC_5	GO:0070161~anchoring junction	10	0.0270088	DLC1, TNS1, LIMS2, NRAP, FHL2, GJA1, MYH7, TGFB1I1, MYH6, CTNNA3
GOTERM_BP_5	GO:0007512~adult heart development	3	0.0275379	TCAP, MYH7, MYH6
GOTERM_BP_5	GO:0009144~purine nucleoside triphosphate metabolic process	8	0.0280254	NME4, NME2, NME3, NME1-NME2, RHOQ, MYH7, ATP1A2, MYH6, ABCC6
GOTERM_BP_5	GO:0032386~regulation of intracellular transport	6	0.0280373	NUDT4, PKIG, NUDT4P1, CALM3, RYR2, JAK2, EDA, CALM2, CALM1
GOTERM_BP_5	GO:0033500~carbohydrate homeostasis	5	0.0298976	GCK, INS-IGF2, ALMS1, IGF2, PFKM, INSR
GOTERM_BP_5	GO:0002526~acute inflammatory response	7	0.0308809	APOL2, C4A, P2RX1, TFRC, INS-IGF2, C4B, IGF2, SIGIRR
GOTERM_BP_5	GO:0048514~blood vessel morphogenesis	11	0.0316999	ZFP36L1, EDNRA, GPI, AGT, PRRX1, QKI, SEMA3C, TNNI3, FGF1, CXCL12, SCG2
GOTERM_BP_5	GO:0043269~regulation of ion transport	7	0.0322357	EDNRA, SLC8A1, GCK, P2RX1, CALM3, RYR2, GJA1, CALM2, CALM1
GOTERM_BP_5	GO:0014031~mesenchymal cell development	5	0.0339844	S100A4, EDNRA, NRTN, TGFBR3, SEMA3C
GOTERM_BP_5	GO:0048762~mesenchymal cell differentiation	5	0.0339844	S100A4, EDNRA, NRTN, TGFBR3, SEMA3C
GOTERM_BP_5	GO:0043467~regulation of generation of precursor metabolites and energy	4	0.0347502	GCK, INS-IGF2, IGF2, PRDM16, INSR
GOTERM_BP_5	GO:0060485~mesenchyme development	5	0.0361437	S100A4, EDNRA, NRTN, TGFBR3, SEMA3C
GOTERM_BP_5	GO:0008654~phospholipid biosynthetic process	7	0.0365301	PGAP2, PLD1, FGF7, SEMA6D, FABP3, KGFLP2, KGFLP1
GOTERM_BP_5	GO:0050880~regulation of blood vessel size	5	0.0383805	EDNRA, ADRB1, P2RX1, AGT, NPPB
GOTERM_BP_5	GO:0044264~cellular polysaccharide metabolic process	5	0.0383805	PYGM, EPM2A, PPP1R3A, CPS1, AGL
GOTERM_BP_5	GO:0006644~phospholipid metabolic process	10	0.0404539	LPL, PGAP2, PLD1, PLCE1, FGF7, PITPNM3, SEMA6D, FABP3, KGFLP2, KGFLP1
GOTERM_BP_5	GO:0051297~centrosome organization	4	0.0409987	HAUS4, NDE1, HAUS6, TUBE1
GOTERM_BP_5	GO:0009968~negative regulation of signal transduction	11	0.0413736	DLC1, DAND5, SOCS2, AGT, TGFB1I1, ARAP3, PRDM16, WWOX, CISH, SIGIRR, IGFBP5
GOTERM_MF_5	GO:0008201~heparin binding	7	0.0420517	LPL, FGF7, COL13A1, TGFBR3, KGFLP2, FGF1, KGFLP1
GOTERM_BP_5	GO:0051592~response to calcium ion	5	0.0430872	TXNIP, SLC25A12, S100A16, CALM3, RYR2, CALM2, CALM1
GOTERM_BP_5	GO:0032885~regulation of polysaccharide biosynthetic process	3	0.0434596	GCK, INS-IGF2, IGF2, INSR
GOTERM_BP_5	GO:0005979~regulation of glycogen biosynthetic process	3	0.0434596	GCK, INS-IGF2, IGF2, INSR
GOTERM_BP_5	GO:0010962~regulation of glucan biosynthetic process	3	0.0434596	GCK, INS-IGF2, IGF2, INSR
GOTERM_BP_5	GO:0015813~L-glutamate transport	3	0.0434596	SLC25A12, SLC25A4, SLC1A1
GOTERM_BP_5	GO:0009147~pyrimidine nucleoside triphosphate metabolic process	3	0.0434596	NME4, NME2, NME3, NME1-NME2
GOTERM_BP_5	GO:0042770~DNA damage response, signal transduction	6	0.0435963	PGAP2, NBN, MSH2, TIPIN, MBD4, CHEK2
GOTERM_BP_5	GO:0046324~regulation of glucose import	4	0.0443207	ERBB4, INS-IGF2, RHOQ, IGF2, INSR
GOTERM_BP_5	GO:0015672~monovalent inorganic cation transport	14	0.044754	SLC8A1, SCN2B, SLC5A1, ATP1A2, KCNJ3, KCNK3, KCNIP4, ABCC9, NNT, KCNN2, KCNH2, SLC4A4, SCN5A, KCNQ1
GOTERM_BP_5	GO:0000087~M phase of mitotic cell cycle	11	0.0448613	HAUS4, MPHOSPH9, KIF22, YEATS4, NDE1, HAUS6, TUBB, TUBB2A, TIPIN, SKA2, SMC2
KEGG_PATHWAY	hsa05416:Viral myocarditis	6	0.0461566	SGCG, RAC3, MYH7, MYH6, HLA-DPB1, SGCA
GOTERM_CC_5	GO:0016324~apical plasma membrane	8	0.0467669	SLC22A18, ANK2, SLC5A1, STK39, PFKM, AQP1, IGFBP2, ABCC6
GOTERM_BP_5	GO:0008065~establishment of blood-nerve barrier	2	0.0475834	GSTM3, AGT
GOTERM_BP_5	GO:0003010~voluntary skeletal muscle contraction	2	0.0475834	TNNT1, MB
GOTERM_BP_5	GO:0010827~regulation of glucose transport	4	0.0477725	ERBB4, INS-IGF2, RHOQ, IGF2, INSR
GOTERM_BP_5	GO:0042439~ethanolamine and derivative metabolic process	4	0.0477725	FGF7, FABP3, KGFLP2, KGFLP1
GOTERM_BP_5	GO:0030336~negative regulation of cell migration	5	0.0481043	DLC1, TGFBR3, ABHD2, ARAP3, IGFBP5
GOTERM_CC_5	GO:0016363~nuclear matrix	5	0.0491189	YEATS4, FIGN, POLA1, JAK2, TGFB1I1
GOTERM_BP_5	GO:0032881~regulation of polysaccharide metabolic process	3	0.0493652	GCK, INS-IGF2, IGF2, INSR
GOTERM_BP_5	GO:0051279~regulation of release of sequestered calcium ion into cytosol	3	0.0493652	EDNRA, CALM3, RYR2, CALM2, CALM1
GOTERM_BP_5	GO:0007588~excretion	5	0.050729	SLC22A18, AGT, NR3C2, NPPB, AQP1
GOTERM_BP_5	GO:0031023~microtubule organizing center organization	4	0.0513524	HAUS4, NDE1, HAUS6, TUBE1
GOTERM_CC_5	GO:0005865~striated muscle thin filament	3	0.0515906	TNNT1, ACTA1, TNNI3
GOTERM_MF_5	GO:0016462~pyrophosphatase activity	27	0.0538134	ABCA8, KIF22, MYL2, TUBB2A, MYL3, RHOQ, RRAD, TUBB, DIRAS2, RAC3, FIGN, TUBA3C, TUBE1, TUBA3D, TUBA1A, TUBA1B, TUBA1C, DCTPP1, NUDT4, MSH2, EEF1A2, MYH7, ATP1A2, MYH6, ABCC9, RAB30, RAB34, NUDT4P1, ABCC6
KEGG_PATHWAY	hsa04020:Calcium signaling pathway	10	0.0546417	EDNRA, SLC8A1, PLCE1, ADRB1, SLC25A4, ERBB4, P2RX1, PDE1C, CALM3, RYR2, CALM2, CALM1
GOTERM_BP_5	GO:0008285~negative regulation of cell proliferation	15	0.0547099	DLC1, GJA1, NME2, HSF1, NME1-NME2, SPEG, AGT, FABP3, TGFBR3, JAK2, ASPH, TGFB1I1, EMP3, NFIB, IGFBP5, SCG2
GOTERM_BP_5	GO:0010927~cellular component assembly involved in morphogenesis	4	0.0550585	ACTA1, TCAP, MYL2, MYH6
GOTERM_BP_5	GO:0046887~positive regulation of hormone secretion	4	0.0550585	GCK, JAK2, PFKM, SERP1
GOTERM_BP_5	GO:0043462~regulation of ATPase activity	3	0.0555411	MYL3, MYH6, TNNI3
GOTERM_BP_5	GO:0015800~acidic amino acid transport	3	0.0555411	SLC25A12, SLC25A4, SLC1A1
GOTERM_BP_5	GO:0009218~pyrimidine ribonucleotide metabolic process	3	0.0555411	NME4, NME2, NME3, NME1-NME2
GOTERM_MF_5	GO:0000287~magnesium ion binding	18	0.055602	NUDT16, OBSCN, ADSSL1, NUDT4, MSH2, ATP1A2, PFKM, CHEK2, PSPH, FAH, NME4, NME2, MAP3K5, NME3, NME1-NME2, ENDOG, NUDT4P1, ENO3, TNNI3K, KALRN
GOTERM_MF_5	GO:0031420~alkali metal ion binding	11	0.0559377	SLC8A1, SCN2B, SLC5A1, ATP1A2, KCNH2, SLC4A4, KCNQ1, KCNJ3, SCN5A, KCNIP4, KCNK3
GOTERM_BP_5	GO:0043009~chordate embryonic development	14	0.057998	DLC1, NBN, TCAP, MSH2, PRRX1, MYH6, EDNRA, HOXC6, G2E3, HSF1, SFRP1, ENDOG, HOPX, TGFBR3
GOTERM_BP_5	GO:0019932~second-messenger-mediated signaling	11	0.0581093	EDNRA, PLCE1, ADRB1, CD36, GCK, NUDT4, PDE7A, AGT, NUDT4P1, ALMS1, NPR3, RCAN2
GOTERM_BP_5	GO:0008286~insulin receptor signaling pathway	4	0.0588888	PHIP, INS-IGF2, RHOQ, IGF2, INSR
KEGG_PATHWAY	hsa00230:Purine metabolism	9	0.0612362	NME4, ADSSL1, NME2, NME3, NME1-NME2, PDE1C, PDE7A, POLA1, PDE4D, PAICS
GOTERM_BP_5	GO:0042310~vasoconstriction	3	0.061971	EDNRA, P2RX1, AGT
GOTERM_BP_5	GO:0051225~spindle assembly	3	0.061971	HAUS4, HAUS6, TUBB
GOTERM_BP_5	GO:0030512~negative regulation of transforming growth factor beta receptor signaling pathway	3	0.061971	DAND5, TGFB1I1, PRDM16
GOTERM_BP_5	GO:0022602~ovulation cycle process	5	0.0619952	PGR, FGF7, AGT, KGFLP2, KGFLP1
GOTERM_BP_5	GO:0001701~in utero embryonic development	9	0.0628465	EDNRA, G2E3, NBN, HSF1, MSH2, ENDOG, HOPX, TGFBR3, MYH6
GOTERM_CC_5	GO:0034399~nuclear periphery	5	0.0635358	YEATS4, FIGN, POLA1, JAK2, TGFB1I1
GOTERM_BP_5	GO:0051271~negative regulation of cell motion	5	0.0650017	DLC1, TGFBR3, ABHD2, ARAP3, IGFBP5
GOTERM_BP_5	GO:0051262~protein tetramerization	4	0.0669133	ALDOC, PFKM, INSR, DCTPP1
GOTERM_BP_5	GO:0008585~female gonad development	5	0.0680831	PGR, FGF7, AGT, KGFLP2, KGFLP1
GOTERM_BP_5	GO:0032103~positive regulation of response to external stimulus	5	0.0680831	EDNRA, AGT, JAK2, CXCL12, SCG2
GOTERM_CC_5	GO:0034702~ion channel complex	10	0.0680948	FXYD1, ABCC9, SCN2B, TTYH2, RYR2, ANO4, KCNH2, KCNQ1, KCNJ3, SCN5A
GOTERM_MF_5	GO:0022838~substrate specific channel activity	16	0.0685617	FXYD1, SCN2B, AQP1, CACNA2D2, KCNJ3, KCNIP4, KCNK3, ABCC9, P2RX1, TTYH2, KCNN2, RYR2, ANO4, KCNH2, SCN5A, KCNQ1
GOTERM_BP_5	GO:0032024~positive regulation of insulin secretion	3	0.0686391	GCK, JAK2, PFKM
GOTERM_BP_5	GO:0045721~negative regulation of gluconeogenesis	2	0.070522	GCK, INS-IGF2, IGF2
GOTERM_BP_5	GO:0015865~purine nucleotide transport	2	0.070522	SLC25A4, GJA1
GOTERM_BP_5	GO:0060267~positive regulation of respiratory burst	2	0.070522	INS-IGF2, IGF2, INSR
GOTERM_BP_5	GO:0050796~regulation of insulin secretion	4	0.071103	GCK, JAK2, PFKM, KCNQ1
KEGG_PATHWAY	hsa03018:RNA degradation	5	0.072344	EXOSC8, EXOSC6, LSM5, ENO3, LSM3
GOTERM_BP_5	GO:0046883~regulation of hormone secretion	5	0.0744683	GCK, JAK2, PFKM, KCNQ1, SERP1
GOTERM_BP_5	GO:0031069~hair follicle morphogenesis	3	0.0755303	FGF7, KGFLP2, KGFLP1
GOTERM_BP_5	GO:0010907~positive regulation of glucose metabolic process	3	0.0755303	GCK, INS-IGF2, IGF2, INSR
GOTERM_BP_5	GO:0006812~cation transport	20	0.0755639	SLC44A1, SLC8A1, SLC22A18, CACHD1, SCN2B, SLC5A1, ATP1A2, AQP1, CACNA2D2, KCNJ3, KCNIP4, KCNK3, ABCC9, NNT, KCNN2, RYR2, KCNH2, SLC4A4, SCN5A, KCNQ1
GOTERM_BP_5	GO:0010648~negative regulation of cell communication	11	0.0780056	DLC1, DAND5, SOCS2, AGT, TGFB1I1, ARAP3, PRDM16, WWOX, CISH, SIGIRR, IGFBP5
GOTERM_BP_5	GO:0001649~osteoblast differentiation	4	0.0798249	INS-IGF2, FHL2, IGF2, WWOX, IGFBP5
GOTERM_BP_5	GO:0001942~hair follicle development	4	0.0798249	FGF7, KGFLP2, EDA, KGFLP1
KEGG_PATHWAY	hsa04910:Insulin signaling pathway	8	0.0800597	SOCS2, GCK, PYGM, INS-IGF2, CALM3, RHOQ, IGF2, PPP1R3A, INSR, CALM2, CALM1
GOTERM_BP_5	GO:0032869~cellular response to insulin stimulus	5	0.0811453	PHIP, INS-IGF2, RHOQ, IGF2, HDAC9, INSR
GOTERM_BP_5	GO:0042312~regulation of vasodilation	3	0.0826301	INS-IGF2, NPPB, IGF2, CPS1
GOTERM_BP_5	GO:0010676~positive regulation of cellular carbohydrate metabolic process	3	0.0826301	GCK, INS-IGF2, IGF2, INSR
GOTERM_BP_5	GO:0045913~positive regulation of carbohydrate metabolic process	3	0.0826301	GCK, INS-IGF2, IGF2, INSR
GOTERM_CC_5	GO:0005887~integral to plasma membrane	38	0.0843364	FXYD1, IL1R1, CORIN, GM2A, SLC5A1, SORL1, GJA1, CSPG5, SYNGR1, AQP1, KCNJ3, EDNRA, ART3, GPR22, SLMAP, GPC6, SLC4A4, SLC1A1, KCNQ1, SCN5A, INSR, SLC8A1, SLC25A4, MPP1, SCN2B, NLGN1, ATP1A2, IL11RA, KCNK3, ABCC9, CD36, ADRB1, P2RX1, TFRC, SYT13, TGFBR3, EDA, KCNH2
GOTERM_BP_5	GO:0046545~development of primary female sexual characteristics	5	0.0845914	PGR, FGF7, AGT, KGFLP2, KGFLP1
GOTERM_BP_5	GO:0046660~female sex differentiation	5	0.0845914	PGR, FGF7, AGT, KGFLP2, KGFLP1
GOTERM_BP_5	GO:0007067~mitosis	10	0.0846545	HAUS4, KIF22, YEATS4, NDE1, HAUS6, TUBB, TUBB2A, TIPIN, SKA2, SMC2
GOTERM_BP_5	GO:0002449~lymphocyte mediated immunity	5	0.088108	NBN, TUBB, C4A, C4B, MSH2
GOTERM_BP_5	GO:0012502~induction of programmed cell death	13	0.088369	DLC1, OBSCN, HRK, MBD4, CHEK2, TUBB, MAP3K5, NME3, RYR2, JAK2, WWOX, HIP1, KALRN
GOTERM_MF_5	GO:0019205~nucleobase, nucleoside, nucleotide kinase activity	4	0.0893866	NME4, NME2, NME3, NME1-NME2, MPP1
GOTERM_BP_5	GO:0045429~positive regulation of nitric oxide biosynthetic process	3	0.0899246	INS-IGF2, JAK2, IGF2, INSR
GOTERM_BP_5	GO:0002064~epithelial cell development	3	0.0899246	PGR, GSTM3, AGT
GOTERM_BP_5	GO:0043255~regulation of carbohydrate biosynthetic process	3	0.0899246	GCK, INS-IGF2, IGF2, INSR
GOTERM_BP_5	GO:0006862~nucleotide transport	2	0.09291	SLC25A4, GJA1
GOTERM_BP_5	GO:0033860~regulation of NAD(P)H oxidase activity	2	0.09291	INS-IGF2, AGT, IGF2
GOTERM_BP_5	GO:0070542~response to fatty acid	2	0.09291	FABP3, CPS1
GOTERM_BP_5	GO:0032868~response to insulin stimulus	6	0.0935986	PHIP, INS-IGF2, FABP3, RHOQ, IGF2, HDAC9, INSR
GOTERM_BP_5	GO:0010562~positive regulation of phosphorus metabolic process	6	0.0935986	DLC1, EDNRA, INS-IGF2, AGT, JAK2, IGF2, INSR
GOTERM_BP_5	GO:0045937~positive regulation of phosphate metabolic process	6	0.0935986	DLC1, EDNRA, INS-IGF2, AGT, JAK2, IGF2, INSR
GOTERM_MF_5	GO:0004111~creatine kinase activity	2	0.0952271	CKM, CKMT2
GOTERM_MF_5	GO:0031995~insulin-like growth factor II binding	2	0.0952271	IGFBP2, INSR
GOTERM_MF_5	GO:0008324~cation transmembrane transporter activity	20	0.0953691	SLC8A1, SLC22A18, SCN2B, SLC5A1, ATP1A2, CACNA2D2, KCNJ3, KCNIP4, KCNK3, ABCC9, NNT, P2RX1, KCNN2, COX6A2, RYR2, KCNH2, SLC4A4, SCN5A, KCNQ1, SLC1A1
GOTERM_BP_5	GO:0060548~negative regulation of cell death	14	0.0956459	PGAP2, HMGB1, NOL3, SLC25A4, SOCS2, MSH2, INS-IGF2, EEF1A2, HRK, IGF2, G2E3, NME2, NME1-NME2, SFRP1, AGT, SCG2
GOTERM_BP_5	GO:0043065~positive regulation of apoptosis	16	0.0964859	TXNIP, DLC1, OBSCN, HRK, MBD4, CHEK2, TUBB, MAP3K5, NME3, AGT, ENDOG, RYR2, JAK2, WWOX, HIP1, KALRN
GOTERM_BP_5	GO:0022604~regulation of cell morphogenesis	7	0.0966843	DLC1, RNF6, TGFBR3, RHOQ, ROBO2, TGFB1I1, ARAP3
GOTERM_MF_5	GO:0005216~ion channel activity	15	0.0969082	FXYD1, SCN2B, CACNA2D2, KCNJ3, KCNIP4, KCNK3, ABCC9, P2RX1, TTYH2, KCNN2, RYR2, ANO4, KCNH2, SCN5A, KCNQ1
GOTERM_BP_5	GO:0002027~regulation of heart rate	3	0.0974002	ADRB1, MYH7, MYH6
GOTERM_BP_5	GO:0006221~pyrimidine nucleotide biosynthetic process	3	0.0974002	NME4, NME2, NME3, NME1-NME2

## Sheet: Cluster 4
Cluster 4
Category	Term	Count	PValue	Genes
KEGG_PATHWAY	hsa04115:p53 signaling pathway	16	9.09216e-11	ZMAT3, RRM2B, PMAIP1, SESN2, SESN1, EI24, TP53I3, PPM1D, CDKN1A, TNFRSF10B, BAX, DDB2, MDM2, FAS, THBS1, GADD45A
GOTERM_BP_5	GO:0043067~regulation of programmed cell death	45	1.80282e-08	XRCC4, HRAS, ZMAT3, RPS27L, RRM2B, PMAIP1, KIT, STK17A, SOX9, GDNF, GCH1, MSX2, VDR, GPX1, TRIAP1, TP53I3, BDNF, BLOC1S2, AEN, BCL6, CD24, FAS, NQO1, THBS1, NRG1, C16ORF5, PHLDA3, NEFL, TRAF4, PHLDA1, EGFR, ITGA1, CSDA, ANXA4, TNFRSF10A, CDKN1A, EI24, TNFRSF10B, BTG2, TNFRSF10D, BTG1, BAX, CTSB, GSTP1, TP53INP1
GOTERM_BP_5	GO:0042981~regulation of apoptosis	44	3.88084e-08	XRCC4, HRAS, ZMAT3, RPS27L, RRM2B, PMAIP1, STK17A, SOX9, GDNF, GCH1, MSX2, VDR, GPX1, TRIAP1, TP53I3, BDNF, BLOC1S2, AEN, BCL6, CD24, FAS, THBS1, NRG1, C16ORF5, NQO1, PHLDA3, NEFL, TRAF4, PHLDA1, EGFR, ITGA1, CSDA, ANXA4, TNFRSF10A, CDKN1A, EI24, TNFRSF10B, BTG2, TNFRSF10D, BTG1, BAX, CTSB, GSTP1, TP53INP1
GOTERM_CC_5	GO:0000786~nucleosome	10	3.97558e-06	HIST1H2AC, HIST1H4L, HIST4H4, HIST1H4K, HIST1H2AD, HIST2H4A, HIST2H4B, H2BFS, HIST1H4A, HIST1H2BK, HIST1H4B, HIST1H2BI, HIST1H4E, HIST1H4F, HIST1H4C, HIST1H4D, HIST1H4I, HIST1H4J, HIST1H4H, HIST1H3J, HIST1H2BC, HIST1H2BD, HIST1H2BE, HIST1H2BF, HIST1H2BG, HIST1H2BH, HIST2H2BE, HIST1H3A, HIST1H3B, HIST1H3C, HIST1H3D, HIST1H2AJ, HIST1H3E, HIST1H3F, HIST1H3G, HIST1H3H, HIST1H3I
GOTERM_BP_5	GO:0043065~positive regulation of apoptosis	25	2.5071e-05	ZMAT3, ITGA1, RPS27L, RRM2B, STK17A, PMAIP1, GCH1, TNFRSF10A, MSX2, GPX1, VDR, EI24, TP53I3, CDKN1A, TNFRSF10B, AEN, BAX, BCL6, FAS, CD24, C16ORF5, NQO1, PHLDA3, TP53INP1, PHLDA1
GOTERM_BP_5	GO:0012502~induction of programmed cell death	21	2.62827e-05	ZMAT3, RPS27L, RRM2B, STK17A, PMAIP1, GCH1, TNFRSF10A, GPX1, VDR, EI24, TP53I3, CDKN1A, TNFRSF10B, BAX, AEN, FAS, CD24, C16ORF5, PHLDA3, TP53INP1, PHLDA1
GOTERM_BP_5	GO:0043068~positive regulation of programmed cell death	25	2.80314e-05	ZMAT3, ITGA1, RPS27L, RRM2B, STK17A, PMAIP1, GCH1, TNFRSF10A, MSX2, GPX1, VDR, EI24, TP53I3, CDKN1A, TNFRSF10B, AEN, BAX, BCL6, FAS, CD24, C16ORF5, NQO1, PHLDA3, TP53INP1, PHLDA1
GOTERM_BP_5	GO:0010942~positive regulation of cell death	25	3.01297e-05	ZMAT3, ITGA1, RPS27L, RRM2B, STK17A, PMAIP1, GCH1, TNFRSF10A, MSX2, GPX1, VDR, EI24, TP53I3, CDKN1A, TNFRSF10B, AEN, BAX, BCL6, FAS, CD24, C16ORF5, NQO1, PHLDA3, TP53INP1, PHLDA1
GOTERM_BP_5	GO:0006334~nucleosome assembly	10	8.83986e-05	HIST1H2AC, HIST1H4L, HIST4H4, HIST1H4K, HIST1H2AD, HIST2H4A, HIST2H4B, H2BFS, HIST1H4A, HIST1H2BK, HIST1H4B, HIST1H2BI, HIST1H4E, HIST1H4F, HIST1H4C, HIST1H4D, HIST1H4I, HIST1H4J, HIST1H4H, HIST1H3J, HIST1H2BC, HIST1H2BD, HIST1H2BE, HIST1H2BF, HIST1H2BG, HIST1H2BH, HIST2H2BE, HIST1H3A, HIST1H3B, HIST1H3C, HIST1H3D, HIST1H2AJ, HIST1H3E, HIST1H3F, HIST1H3G, HIST1H3H, HIST1H3I
GOTERM_BP_5	GO:0008284~positive regulation of cell proliferation	23	0.000113336	EGFR, KLF5, FGFR2, XRCC4, HRAS, IRS2, KITLG, ITGA2, MFGE8, KIT, LIF, HES1, CDKN1A, ATF3, BLOC1S2, ID2, AVPR1A, TGIF1, MDM2, ID4, BCL6, CD24, NRG1
GOTERM_BP_5	GO:0043069~negative regulation of programmed cell death	21	0.000123604	EGFR, XRCC4, HRAS, KIT, CSDA, GDNF, ANXA4, MSX2, TRIAP1, GPX1, BDNF, CDKN1A, BTG2, TNFRSF10D, BAX, BCL6, FAS, NRG1, THBS1, NEFL, GSTP1
GOTERM_BP_5	GO:0060548~negative regulation of cell death	21	0.000128885	EGFR, XRCC4, HRAS, KIT, CSDA, GDNF, ANXA4, MSX2, TRIAP1, GPX1, BDNF, CDKN1A, BTG2, TNFRSF10D, BAX, BCL6, FAS, NRG1, THBS1, NEFL, GSTP1
GOTERM_BP_5	GO:0045597~positive regulation of cell differentiation	16	0.000156093	XRCC4, PLXNB2, KITLG, KIT, JAG1, LIF, NRCAM, BDNF, ID2, CDKN2B, BTG1, TGIF1, GNAS, NRG1, NEFL, FNDC3B
GOTERM_BP_5	GO:0065004~protein-DNA complex assembly	10	0.000164754	HIST1H2AC, HIST1H4L, HIST4H4, HIST1H4K, HIST1H2AD, HIST2H4A, HIST2H4B, H2BFS, HIST1H4A, HIST1H2BK, HIST1H4B, HIST1H2BI, HIST1H4E, HIST1H4F, HIST1H4C, HIST1H4D, HIST1H4I, HIST1H4J, HIST1H4H, HIST1H3J, HIST1H2BC, HIST1H2BD, HIST1H2BE, HIST1H2BF, HIST1H2BG, HIST1H2BH, HIST2H2BE, HIST1H3A, HIST1H3B, HIST1H3C, HIST1H3D, HIST1H2AJ, HIST1H3E, HIST1H3F, HIST1H3G, HIST1H3H, HIST1H3I
GOTERM_CC_5	GO:0000785~chromatin	14	0.000186676	HIST1H2AC, HIST1H4L, HIST4H4, HIST1H4K, HIST1H2AD, HIST2H4A, HIST2H4B, VDR, H2BFS, HIST1H4A, HIST1H2BK, HIST1H4B, HIST1H2BI, HIST1H4E, HIST1H4F, HIST1H4C, HIST1H4D, HIST1H4I, HIST1H4J, HIST1H4H, MAF, HIST1H3J, HIST1H2BC, HIST1H2BD, HIST1H2BE, HIST1H2BF, HIST1H2BG, HIST1H2BH, ID2, HIST2H2BE, HIST1H3A, HIST1H3B, HIST1H3C, HIST1H3D, HIST1H3E, HIST1H2AJ, HIST1H3F, HIST1H3G, KLF4, HIST1H3H, HIST1H3I
GOTERM_BP_5	GO:0034728~nucleosome organization	10	0.000194649	HIST1H2AC, HIST1H4L, HIST4H4, HIST1H4K, HIST1H2AD, HIST2H4A, HIST2H4B, H2BFS, HIST1H4A, HIST1H2BK, HIST1H4B, HIST1H2BI, HIST1H4E, HIST1H4F, HIST1H4C, HIST1H4D, HIST1H4I, HIST1H4J, HIST1H4H, HIST1H3J, HIST1H2BC, HIST1H2BD, HIST1H2BE, HIST1H2BF, HIST1H2BG, HIST1H2BH, HIST2H2BE, HIST1H3A, HIST1H3B, HIST1H3C, HIST1H3D, HIST1H2AJ, HIST1H3E, HIST1H3F, HIST1H3G, HIST1H3H, HIST1H3I
GOTERM_BP_5	GO:0048699~generation of neurons	27	0.000236702	XRCC4, UCHL1, KIT, JAG1, GDNF, NRCAM, LIF, BDNF, MCOLN3, DNER, CD24, NEFL, DCLK1, EGFR, DFNA5, MYO6, PLXNB2, KIF5C, ITGA1, EPHA2, HES1, BTG2, BAX, MAP2, TGIF1, ID4, FEZ1
GOTERM_BP_5	GO:0043066~negative regulation of apoptosis	20	0.000294332	EGFR, XRCC4, HRAS, CSDA, GDNF, ANXA4, MSX2, TRIAP1, GPX1, BDNF, CDKN1A, BTG2, TNFRSF10D, BAX, BCL6, FAS, NRG1, THBS1, NEFL, GSTP1
GOTERM_BP_5	GO:0042490~mechanoreceptor differentiation	6	0.000373355	HES1, DFNA5, BDNF, MYO6, MCOLN3, JAG1
GOTERM_BP_5	GO:0022008~neurogenesis	27	0.000705275	XRCC4, UCHL1, KIT, JAG1, GDNF, NRCAM, LIF, BDNF, MCOLN3, DNER, CD24, NEFL, DCLK1, EGFR, DFNA5, MYO6, PLXNB2, KIF5C, ITGA1, EPHA2, HES1, BTG2, BAX, MAP2, TGIF1, ID4, FEZ1
GOTERM_BP_5	GO:0045637~regulation of myeloid cell differentiation	8	0.000822036	HIST4H4, HIST1H4L, HIST1H4K, MAFB, KITLG, JAG1, HIST2H4A, HIST2H4B, LIF, ID2, HIST1H4A, HIST1H4B, HIST1H4E, HIST1H4F, GNAS, HIST1H4C, FAS, HIST1H4D, HIST1H4I, HIST1H4J, HIST1H4H
GOTERM_BP_5	GO:0030705~cytoskeleton-dependent intracellular transport	7	0.000909022	MYL7, KIF3B, MYO6, MYO1E, UCHL1, NEFL, TPM1
GOTERM_BP_5	GO:0008285~negative regulation of cell proliferation	19	0.000998354	SESN1, MSX2, DDR1, CD9, VDR, BDNF, PPM1D, CDKN1A, CDKN2B, BTG2, BTG1, BAX, BTG3, TGIF1, BCL6, CD24, GPNMB, THBS1, KLF4
GOTERM_BP_5	GO:0043583~ear development	9	0.00111368	HES1, DDR1, SPRY2, DFNA5, BDNF, MYO6, MCOLN3, MAFB, JAG1
GOTERM_BP_5	GO:0016477~cell migration	16	0.00111975	PODXL, ITGA1, KITLG, KIT, GDNF, NRCAM, GPX1, ID1, BTG1, CTGF, BAX, DNER, CD24, THBS1, DCLK1, THBS4
GOTERM_CC_5	GO:0044433~cytoplasmic vesicle part	12	0.00130865	EGFR, CD9, A2M, AP1S1, MYO6, GRIA1, SYN2, MDM2, THBS1, ITPR1, PHLDA1, THBS4
GOTERM_CC_5	GO:0043232~intracellular non-membrane-bounded organelle	73	0.00149829	XRCC4, PDLIM3, RPS27L, MYLIP, IQGAP1, ANK1, HIST1H2BK, IFT20, HIST1H2BI, ABRA, OXR1, INA, KRR1, MYO6, POLH, KIF5C, NR0B1, BICD1, RPS19, MYL7, HIST1H4L, HIST1H4K, AKAP12, SOX9, VDR, BLOC1S2, PROCR, HIST1H4A, HIST1H4B, HIST1H4E, HIST1H4F, HIST1H4C, HIST1H4D, HIST1H4I, SLC30A9, HIST1H4J, NOVA1, HIST1H4H, HIST1H3J, KIF3B, MYO1B, MYO1E, FSCN1, SYNE1, MYO10, ATF3, MAP2, HIST1H3A, HIST1H3B, HIST1H3C, HI…
GOTERM_BP_5	GO:0007423~sensory organ development	14	0.00160347	MAF, EGFR, DFNA5, MYO6, MAFB, JAG1, HES1, DDR1, SPRY2, BDNF, MCOLN3, BAX, TGIF1, KLF4
GOTERM_BP_5	GO:0009411~response to UV	7	0.00177128	EGFR, GPX1, CDKN1A, XPC, POLH, BAX, DDB2
GOTERM_BP_5	GO:0006333~chromatin assembly or disassembly	10	0.0018846	HIST1H2AC, HIST1H4L, HIST4H4, HIST1H4K, HIST1H2AD, HIST2H4A, HIST2H4B, H2BFS, HIST1H4A, HIST1H2BK, HIST1H4B, HIST1H2BI, HIST1H4E, HIST1H4F, HIST1H4C, HIST1H4D, HIST1H4I, HIST1H4J, HIST1H4H, HIST1H3J, HIST1H2BC, HIST1H2BD, HIST1H2BE, HIST1H2BF, HIST1H2BG, HIST1H2BH, HIST2H2BE, HIST1H3A, HIST1H3B, HIST1H3C, HIST1H3D, HIST1H2AJ, HIST1H3E, HIST1H3F, HIST1H3G, HIST1H3H, HIST1H3I
GOTERM_BP_5	GO:0051174~regulation of phosphorus metabolic process	22	0.00232815	EGFR, LIMK2, ITGA1, HERC5, KITLG, ITGA2, DGKI, KIT, FKBP1B, SPRY4, TNFRSF10A, LIF, SPRY2, CDKN1A, TNFRSF10B, CDKN2B, BAX, CD24, THBS1, NRG1, GADD45A, DUSP6
GOTERM_BP_5	GO:0019220~regulation of phosphate metabolic process	22	0.00232815	EGFR, LIMK2, ITGA1, HERC5, KITLG, ITGA2, DGKI, KIT, FKBP1B, SPRY4, TNFRSF10A, LIF, SPRY2, CDKN1A, TNFRSF10B, CDKN2B, BAX, CD24, THBS1, NRG1, GADD45A, DUSP6
GOTERM_BP_5	GO:0045596~negative regulation of cell differentiation	13	0.00286424	HIST1H4L, HIST4H4, HIST1H4K, JAG1, KIT, SOX9, HIST2H4A, HIST2H4B, LIF, BDNF, HIST1H4A, HIST1H4B, HIST1H4E, HIST1H4F, HIST1H4C, BCL6, HIST1H4D, CD24, HIST1H4I, HIST1H4J, HIST1H4H, MAFB, NR0B1, HES1, ID4, KLF4
GOTERM_CC_5	GO:0012506~vesicle membrane	10	0.00324561	EGFR, CD9, AP1S1, MYO6, GRIA1, SYN2, MDM2, GAD1, ITPR1, PHLDA1
KEGG_PATHWAY	hsa05322:Systemic lupus erythematosus	9	0.00375033	HIST1H2AC, HIST1H4L, HIST4H4, HIST1H4K, HIST1H2AD, HIST2H4A, HIST2H4B, HIST1H4A, HIST1H2BK, HIST1H4B, HIST1H2BI, HIST1H4E, HIST1H4F, HIST1H4C, HIST1H4D, HIST1H4I, HIST1H4J, HIST1H4H, HIST1H3J, HIST1H2BC, HIST1H2BD, HIST1H2BE, HIST1H2BF, HIST1H2BG, HIST1H2BH, HIST2H2BE, HIST1H3A, HIST1H3B, HIST1H3C, HIST1H3D, HIST1H2AJ, HIST1H3E, HIST1H3F, HIST1H3G, HIST1H3H, HIST1H3I
KEGG_PATHWAY	hsa05219:Bladder cancer	6	0.00416142	EGFR, HRAS, CDKN1A, MDM2, THBS1, MMP1
GOTERM_BP_5	GO:0043524~negative regulation of neuron apoptosis	6	0.00499662	XRCC4, HRAS, BDNF, BAX, NEFL, GDNF
GOTERM_BP_5	GO:0001822~kidney development	8	0.00505997	BDNF, MYO1E, BAX, LEF1, RRM2B, GDNF, PCSK5, CITED1
GOTERM_BP_5	GO:0043549~regulation of kinase activity	17	0.00537967	EGFR, ITGA1, HERC5, KITLG, DGKI, KIT, SPRY4, TNFRSF10A, SPRY2, CDKN1A, TNFRSF10B, CDKN2B, CD24, NRG1, THBS1, GADD45A, DUSP6
GOTERM_MF_5	GO:0008201~heparin binding	8	0.00543258	FGFR2, SERPINE2, CTGF, GPNMB, THBS1, APLP1, LRPAP1, THBS4
GOTERM_BP_5	GO:0060284~regulation of cell development	12	0.00548767	NRCAM, HES1, XRCC4, BDNF, BTG1, PLXNB2, BAX, TGIF1, ID4, KIT, CD24, NEFL
GOTERM_BP_5	GO:0045639~positive regulation of myeloid cell differentiation	5	0.00557047	LIF, ID2, KITLG, GNAS, JAG1
GOTERM_BP_5	GO:0051272~positive regulation of cell motion	8	0.00566134	EGFR, IRS2, RPS19, PTP4A1, ITGA2, BCL6, KIT, THBS1
GOTERM_BP_5	GO:0009887~organ morphogenesis	23	0.00627085	HRAS, MYO6, MAFB, LEF1, ITGA2, TLE1, PCDH8, JAG1, SOX9, TPM1, APLP1, MSX2, LIF, VDR, SPRY2, CDKN1A, CTGF, BAX, TGIF1, GNAS, TXNRD1, KLF4, PHLDA2
GOTERM_BP_5	GO:0050727~regulation of inflammatory response	7	0.00631784	GPX1, A2M, MASP1, ACE2, ITGA2, BCL6, CD24
GOTERM_BP_5	GO:0002763~positive regulation of myeloid leukocyte differentiation	4	0.00662975	LIF, ID2, KITLG, GNAS
GOTERM_BP_5	GO:0042491~auditory receptor cell differentiation	4	0.00662975	HES1, MYO6, MCOLN3, JAG1
GOTERM_CC_5	GO:0030659~cytoplasmic vesicle membrane	9	0.00664393	EGFR, CD9, AP1S1, MYO6, GRIA1, SYN2, MDM2, ITPR1, PHLDA1
GOTERM_CC_5	GO:0030016~myofibril	8	0.00670608	MYL7, SYNE1, ANK1, PDLIM3, ABRA, SYNM, TPM1, FLNB
GOTERM_BP_5	GO:0070613~regulation of protein processing	3	0.00675294	A2M, MASP1, THBS1
KEGG_PATHWAY	hsa04210:Apoptosis	8	0.00677031	TNFRSF10A, TNFRSF10C, TNFRSF10B, TNFRSF10D, BAX, ENDOD1, FAS, PRKX
GOTERM_CC_5	GO:0044449~contractile fiber part	8	0.00737566	MYL7, SYNE1, ANK1, PDLIM3, ABRA, SYNM, TPM1, FLNB
GOTERM_CC_5	GO:0015629~actin cytoskeleton	13	0.00773064	MYL7, MYO10, MYO6, MYO1B, MYO1E, FSCN1, PDLIM3, ABRA, TPM1, FLNB, MYO5B, IQGAP1, FLNA
GOTERM_BP_5	GO:0042770~DNA damage response, signal transduction	7	0.00808028	TRIAP1, XPC, MYO6, AEN, RPS27L, C16ORF5, PHLDA3
GOTERM_BP_5	GO:0006897~endocytosis	12	0.00915254	HRAS, AP1S1, MYO6, GRIA1, DNER, COLEC12, MFGE8, CD24, THBS1, SH3GL2, APLP1, CLCN5
GOTERM_CC_5	GO:0016459~myosin complex	6	0.00940168	MYL7, MYO10, MYO6, MYO1B, MYO1E, MYO5B
GOTERM_BP_5	GO:0000086~G2/M transition of mitotic cell cycle	4	0.0102968	CDKN1A, PPM1D, CDKN2B, GADD45A
GOTERM_CC_5	GO:0043292~contractile fiber	8	0.0105564	MYL7, SYNE1, ANK1, PDLIM3, ABRA, SYNM, TPM1, FLNB
GOTERM_BP_5	GO:0031175~neuron projection development	13	0.0107699	EGFR, MYO6, UCHL1, KIF5C, ITGA1, GDNF, NRCAM, BDNF, MAP2, CD24, NEFL, DCLK1, FEZ1
GOTERM_BP_5	GO:0050767~regulation of neurogenesis	10	0.0108173	NRCAM, HES1, XRCC4, BDNF, PLXNB2, TGIF1, ID4, KIT, CD24, NEFL
GOTERM_BP_5	GO:0007417~central nervous system development	18	0.0124047	EGFR, XRCC4, IRS2, MAFB, LEF1, SERPINI1, NR0B1, APLP1, NRCAM, HES1, DKK1, BAX, DNER, AVPR1A, ID4, SH3GL2, DCLK1, GSTP1
GOTERM_BP_5	GO:0030048~actin filament-based movement	4	0.0132781	MYL7, MYO6, MYO1E, TPM1
GOTERM_CC_5	GO:0030017~sarcomere	7	0.0134717	MYL7, SYNE1, ANK1, PDLIM3, ABRA, TPM1, FLNB
GOTERM_BP_5	GO:0010647~positive regulation of cell communication	15	0.0136102	EGFR, HRAS, ITGA2, KIT, JAG1, FLNA, CITED1, LIF, GPX1, TNFRSF10B, PLK2, CDKN2B, ABRA, CD24, THBS1
GOTERM_BP_5	GO:0030097~hemopoiesis	12	0.0148769	XRCC4, PGM3, RPS19, ID2, MYO1E, BAX, KITLG, BCL6, KIT, FAS, JAG1, CD24
GOTERM_BP_5	GO:0006916~anti-apoptosis	11	0.0152022	TRIAP1, GPX1, BDNF, TNFRSF10D, BAX, FAS, NRG1, THBS1, ANXA4, GDNF, GSTP1
GOTERM_BP_5	GO:0050777~negative regulation of immune response	4	0.0167011	GPX1, A2M, MASP1, BCL6
GOTERM_BP_5	GO:0032768~regulation of monooxygenase activity	4	0.0167011	EGFR, VDR, GDNF, GCH1
GOTERM_BP_5	GO:0009966~regulation of signal transduction	30	0.0170099	HRAS, KITLG, KIT, JAG1, CITED1, IQGAP1, SPRY4, LIF, GPX1, SPRY2, CDKN2B, RAPGEF5, ABRA, BCL6, CD24, THBS1, PHLDA3, EGFR, ITGA1, LEF1, TLE1, NR0B1, FLNA, TNFRSF10A, TNFRSF10B, DKK1, RGS2, PLK2, TGIF1, DUSP6
GOTERM_BP_5	GO:0048666~neuron development	15	0.0172567	EGFR, MYO6, UCHL1, KIF5C, ITGA1, GDNF, NRCAM, LIF, HES1, BDNF, MAP2, CD24, NEFL, DCLK1, FEZ1
GOTERM_BP_5	GO:0007167~enzyme linked receptor protein signaling pathway	15	0.0185772	EGFR, FGFR2, IRS2, MYO1E, KIT, EPHA2, FLNA, CITED1, MSX2, LIF, DDR1, ID1, CTGF, ZFYVE16, NRG1
GOTERM_BP_5	GO:0030900~forebrain development	9	0.018625	HES1, DKK1, BAX, AVPR1A, LEF1, ID4, NR0B1, DCLK1, APLP1
GOTERM_CC_5	GO:0009897~external side of plasma membrane	9	0.0205207	NRCAM, ITGA1, ITGA2, MFGE8, KIT, FAS, CTSB, CD24, THBS1
GOTERM_BP_5	GO:0003044~regulation of systemic arterial blood pressure mediated by a chemical signal	4	0.020572	AVPR1A, ACE2, TPM1, PCSK5
KEGG_PATHWAY	hsa05200:Pathways in cancer	16	0.0206256	EGFR, FGFR2, HRAS, ITGA2, KITLG, LEF1, KIT, MMP1, FZD7, CDKN1A, CDKN2B, BAX, MDM2, FAS, TRAF4, GSTP1
GOTERM_CC_5	GO:0044427~chromosomal part	15	0.0226758	HIST1H2AC, HIST1H4L, HIST4H4, HIST1H4K, HIST1H2AD, HIST2H4A, HIST2H4B, VDR, H2BFS, HIST1H4A, HIST1H2BK, HIST1H4B, HIST1H2BI, HIST1H4E, HIST1H4F, HIST1H4C, BCL6, HIST1H4D, HIST1H4I, HIST1H4J, HIST1H4H, MAF, HIST1H3J, HIST1H2BC, HIST1H2BD, HIST1H2BE, HIST1H2BF, HIST1H2BG, HIST1H2BH, ID2, HIST2H2BE, HIST1H3A, HIST1H3B, HIST1H3C, HIST1H3D, HIST1H3E, HIST1H2AJ, HIST1H3F, HIST1H3G, KLF4, HIST1H3H, HIST…
GOTERM_BP_5	GO:0048569~post-embryonic organ development	3	0.0230371	MYO1E, BAX, KLF4
GOTERM_MF_5	GO:0051015~actin filament binding	5	0.0236631	EGFR, MYO6, FSCN1, MYO5B, FLNA
KEGG_PATHWAY	hsa04350:TGF-beta signaling pathway	7	0.0240023	ID2, CDKN2B, ID1, ZFYVE16, ID4, THBS1, THBS4
GOTERM_BP_5	GO:0030856~regulation of epithelial cell differentiation	4	0.0248934	CDKN2B, BTG1, CD24, AQP3
GOTERM_BP_5	GO:0048762~mesenchymal cell differentiation	5	0.0250834	LEF1, KITLG, SOX9, NRG1, GDNF
GOTERM_BP_5	GO:0014031~mesenchymal cell development	5	0.0250834	LEF1, KITLG, SOX9, NRG1, GDNF
GOTERM_BP_5	GO:0000902~cell morphogenesis	15	0.0251956	EGFR, UCHL1, KIF5C, ITGA1, LEF1, SOX9, CITED1, HES1, NRCAM, BDNF, ANK1, BCL6, NEFL, DCLK1, FEZ1
GOTERM_BP_5	GO:0051329~interphase of mitotic cell cycle	7	0.0254705	EGFR, CDKN1A, PPM1D, CDKN2B, MDM2, ID4, GADD45A
KEGG_PATHWAY	hsa05215:Prostate cancer	7	0.0265024	EGFR, FGFR2, HRAS, CDKN1A, MDM2, LEF1, GSTP1
GOTERM_BP_5	GO:0060485~mesenchyme development	5	0.0267211	LEF1, KITLG, SOX9, NRG1, GDNF
GOTERM_BP_5	GO:0045664~regulation of neuron differentiation	8	0.026897	NRCAM, HES1, BDNF, PLXNB2, TGIF1, ID4, CD24, NEFL
GOTERM_BP_5	GO:0048534~hemopoietic or lymphoid organ development	12	0.0280634	XRCC4, PGM3, RPS19, ID2, MYO1E, BAX, KITLG, BCL6, KIT, FAS, JAG1, CD24
GOTERM_BP_5	GO:0030162~regulation of proteolysis	5	0.0284214	A2M, SERPINE2, MASP1, MDM2, THBS1
GOTERM_BP_5	GO:0051325~interphase	7	0.028809	EGFR, CDKN1A, PPM1D, CDKN2B, MDM2, ID4, GADD45A
GOTERM_BP_5	GO:0048732~gland development	8	0.0288678	EGFR, HES1, DDR1, IRS2, LEF1, ITGA2, NRG1, NR0B1
GOTERM_BP_5	GO:0009967~positive regulation of signal transduction	13	0.0292117	LIF, GPX1, HRAS, TNFRSF10B, CDKN2B, PLK2, ABRA, KIT, JAG1, CD24, THBS1, CITED1, FLNA
GOTERM_BP_5	GO:0008637~apoptotic mitochondrial changes	4	0.0296649	GPX1, BAX, PMAIP1, CD24
GOTERM_BP_5	GO:0000079~regulation of cyclin-dependent protein kinase activity	5	0.0301847	EGFR, CDKN1A, CDKN2B, HERC5, GADD45A
GOTERM_MF_5	GO:0003714~transcription corepressor activity	8	0.0308428	ATF3, CREG1, TGIF1, TLE1, ID4, CSDA, NR0B1, TRIM22
GOTERM_BP_5	GO:0030511~positive regulation of transforming growth factor beta receptor signaling pathway	3	0.0317472	CDKN2B, THBS1, CITED1
GOTERM_CC_5	GO:0031410~cytoplasmic vesicle	21	0.0319965	EGFR, A2M, MYO6, ITGA1, KIT, ITPR1, GCH1, CD9, BDNF, AP1S1, GRIA1, ENTPD7, SYN2, BACE1, MDM2, CTSB, GPNMB, THBS1, PCSK5, PHLDA1, THBS4
GOTERM_BP_5	GO:0030334~regulation of cell migration	9	0.03245	EGFR, IRS2, SERPINE2, PTP4A1, ITGA2, KIT, JAG1, THBS1, TPM1
GOTERM_BP_5	GO:0007584~response to nutrient	8	0.0342164	VDR, A2M, TNFRSF11B, CDKN2B, ITGA2, ENSA, AQP3, KLF4
GOTERM_BP_5	GO:0014032~neural crest cell development	4	0.0348834	KITLG, SOX9, NRG1, GDNF
GOTERM_BP_5	GO:0014033~neural crest cell differentiation	4	0.0348834	KITLG, SOX9, NRG1, GDNF
GOTERM_CC_5	GO:0005856~cytoskeleton	38	0.0377847	MYL7, PDLIM3, AKAP12, KITLG, MYLIP, TPM1, IQGAP1, SPRY2, ANK1, BLOC1S2, PROCR, IFT20, ABRA, SLC30A9, NEFL, MYO5B, PSTPIP2, INA, KIF3B, MYO6, MYO1B, MYO1E, MICAL2, KIF5C, FSCN1, DYNLT3, FLNB, BICD1, ITPR1, FLNA, MICALL1, MYO10, SYNE1, GRIA1, PTP4A1, MAP2, SYNM, FEZ1
GOTERM_MF_5	GO:0016462~pyrophosphatase activity	24	0.0400852	RAP2B, MYL7, HRAS, KIF3B, MYO6, MYO1B, MYO1E, KIF5C, NUDT5, DYNLT3, RABL2A, ABCA5, MMAA, RABL2B, ATP2B1, MYO10, ATP13A1, ASCC3, GNAS, LONRF3, ARL4C, MDN1, NSF, MYO5B
GOTERM_BP_5	GO:0048145~regulation of fibroblast proliferation	4	0.0405432	XRCC4, CDKN1A, BAX, TGIF1
GOTERM_MF_5	GO:0004359~glutaminase activity	2	0.0409479	GLS2, GLS
KEGG_PATHWAY	hsa04916:Melanogenesis	7	0.0415903	HRAS, LEF1, KITLG, GNAS, KIT, PRKX, FZD7
GOTERM_BP_5	GO:0045785~positive regulation of cell adhesion	5	0.0421005	ITGA2, CD24, NRG1, THBS1, TPM1
GOTERM_CC_5	GO:0005694~chromosome	16	0.0421892	XRCC4, HIST1H2AC, HIST1H4L, HIST4H4, HIST1H4K, HIST1H2AD, HIST2H4A, HIST2H4B, VDR, H2BFS, HIST1H4A, HIST1H2BK, HIST1H4B, HIST1H2BI, HIST1H4E, HIST1H4F, HIST1H4C, BCL6, HIST1H4D, HIST1H4I, HIST1H4J, HIST1H4H, MAF, HIST1H3J, HIST1H2BC, HIST1H2BD, HIST1H2BE, HIST1H2BF, HIST1H2BG, HIST1H2BH, ID2, HIST2H2BE, HIST1H3A, HIST1H3B, HIST1H3C, HIST1H3D, HIST1H3E, HIST1H2AJ, HIST1H3F, HIST1H3G, KLF4, HIST1H3…
GOTERM_MF_5	GO:0008656~caspase activator activity	3	0.0422466	TNFRSF10A, TNFRSF10B, RPS27L
GOTERM_BP_5	GO:0000904~cell morphogenesis involved in differentiation	11	0.0423323	NRCAM, HES1, BDNF, KIF5C, UCHL1, LEF1, SOX9, NEFL, DCLK1, CITED1, FEZ1
GOTERM_BP_5	GO:0051969~regulation of transmission of nerve impulse	8	0.0427542	EGFR, HRAS, BDNF, MYO6, AVPR1A, ITGA2, KIT, GDNF
GOTERM_BP_5	GO:0051345~positive regulation of hydrolase activity	9	0.0432238	EGFR, TNFRSF10A, TNFRSF10B, BAX, ABHD5, AVPR1A, ITGA2, PMAIP1, TPM1
GOTERM_BP_5	GO:0051146~striated muscle cell differentiation	6	0.0436804	GPX1, HRAS, DNER, AVPR1A, NRG1, TPM1
GOTERM_BP_5	GO:0030335~positive regulation of cell migration	6	0.0454892	EGFR, IRS2, PTP4A1, ITGA2, KIT, THBS1
GOTERM_BP_5	GO:0002698~negative regulation of immune effector process	3	0.046795	A2M, MASP1, BCL6
GOTERM_CC_5	GO:0016023~cytoplasmic membrane-bounded vesicle	18	0.0481244	EGFR, A2M, MYO6, ITGA1, KIT, ITPR1, CD9, BDNF, AP1S1, GRIA1, SYN2, MDM2, CTSB, GPNMB, THBS1, PCSK5, PHLDA1, THBS4
GOTERM_BP_5	GO:0030879~mammary gland development	5	0.0489214	DDR1, IRS2, LEF1, ITGA2, NRG1
GOTERM_BP_5	GO:0031644~regulation of neurological system process	8	0.0510841	EGFR, HRAS, BDNF, MYO6, AVPR1A, ITGA2, KIT, GDNF
GOTERM_CC_5	GO:0044459~plasma membrane part	55	0.0572671	HRAS, GABRB2, JAG1, SLC26A2, AQP3, SPRY4, ATP2B1, NRCAM, AP1S1, ANK1, FAS, NRG1, SHC4, RAP2B, EGFR, F11R, MYO6, MFI2, PCDH8, MFGE8, DDR1, TNFRSF10C, THBD, XPR1, BACE1, CLDN1, GNAS, CTSB, KIT, KCNJ2, TPM1, CD9, PROCR, MARVELD2, SYN2, CD24, THBS1, GPNMB, DCLK1, FLRT2, PODXL, ITGA1, KCTD1, ITGA2, TPBG, EPHA2, PROM1, CD55, SYNE1, TMEM47, GRIA1, AVPR1A, SCN4B, SYNM, CLCN5
GOTERM_BP_5	GO:0050869~negative regulation of B cell activation	3	0.0579927	BCL6, FAS, CD24
GOTERM_BP_5	GO:0008088~axon cargo transport	3	0.0579927	KIF3B, UCHL1, NEFL
GOTERM_BP_5	GO:0002761~regulation of myeloid leukocyte differentiation	4	0.0600843	LIF, ID2, KITLG, GNAS
GOTERM_MF_5	GO:0042801~polo kinase kinase activity	2	0.0607916	PLK3, PLK2
GOTERM_BP_5	GO:0043009~chordate embryonic development	13	0.0608992	XRCC4, TAPT1, MYO1E, LEF1, PCDH8, CSDA, TPM1, CITED1, HES1, SLC30A1, TGIF1, GNAS, PCSK5
GOTERM_MF_5	GO:0005509~calcium ion binding	27	0.0618885	MYL7, MASP1, GALNT5, PCDH20, NELL2, JAG1, EDEM1, MMP1, GCH1, CDH8, ATP2B1, ENTPD7, DNER, THBS1, THBS4, CRTAC1, ITGA1, ITGA2, PCDH9, COLEC12, PCDH8, ANXA4, ITPR1, S100A13, LRPAP1, THBD, SULF2
GOTERM_BP_5	GO:0035234~germ cell programmed cell death	2	0.0642313	BAX, KIT
GOTERM_BP_5	GO:0033599~regulation of mammary gland epithelial cell proliferation	2	0.0642313	GPX1, BAX
GOTERM_BP_5	GO:0030449~regulation of complement activation	2	0.0642313	A2M, MASP1
GOTERM_BP_5	GO:0045916~negative regulation of complement activation	2	0.0642313	A2M, MASP1
GOTERM_BP_5	GO:0035108~limb morphogenesis	6	0.0660112	MSX2, DKK1, BAX, LEF1, GNAS, PCSK5
GOTERM_BP_5	GO:0007162~negative regulation of cell adhesion	4	0.0674146	PODXL, BCL6, CD24, THBS1
GOTERM_CC_5	GO:0044446~intracellular organelle part	97	0.0680529	XRCC4, A2M, PDLIM3, IQGAP1, ERLEC1, ERO1LB, HIST1H2BK, IFT20, HIST1H2BI, OXR1, EGFR, INA, KRR1, MYO6, POLH, KIF5C, HES6, RPS19, BACE1, MYL7, HIST1H4L, HIST1H4K, SOX9, VDR, BLOC1S2, PROCR, HIST1H4A, HIST1H4B, HIST1H4E, HIST1H4F, HIST1H4C, HIST1H4D, HIST1H4I, HIST1H4J, NOVA1, HIST1H4H, HIST1H3J, KIF3B, TAF3, MAFB, MYO1B, MYO1E, FDXR, MYO10, SYNE1, CDKN1A, ATF3, EAF1, GLS, HIST1H3A, MAP2, HIST1H3B, …
GOTERM_CC_5	GO:0030141~secretory granule	8	0.0683283	CD9, A2M, ITGA1, KIT, THBS1, PCSK5, ITPR1, THBS4
KEGG_PATHWAY	hsa04640:Hematopoietic cell lineage	6	0.0699636	CD9, CD55, ITGA1, KITLG, ITGA2, KIT
GOTERM_CC_5	GO:0043229~intracellular organelle	192	0.0705271	XRCC4, A2M, HRAS, PDLIM3, MYLIP, CITED1, ERLEC1, BDNF, ERO1LB, HIST1H2BK, IFT20, HIST1H2BI, ABRA, RAPGEF5, OXR1, INA, KRR1, POLH, KIF5C, ZNF37A, HES1, RPS19, BACE1, TGIF1, PELO, ZNF79, TMX4, AKAP12, STK17A, PROCR, C16ORF5, GAD1, KLF5, ASXL3, KIF3B, AGBL5, ASXL1, FDXR, SYNE1, DCP1B, MAP2, BTBD10, AVPR1A, TSGA10, KLF4, CLCN5, ZMAT3, TRIAP1, GPX1, AP1S1, H2BFS, AEN, CREG1, MICAL2, TLE1, FLNB, FLNA, …
GOTERM_BP_5	GO:0007596~blood coagulation	6	0.0730286	CD9, THBD, PROCR, ITGA2, TFPI2, PAPSS2
KEGG_PATHWAY	hsa04510:Focal adhesion	10	0.0736009	EGFR, MYL7, HRAS, ITGA1, ITGA2, THBS1, FLNB, FLNA, THBS4, SHC4
GOTERM_BP_5	GO:0006464~protein modification process	41	0.0738955	FGFR2, UCHL1, MYLIP, KIT, STK17A, PRKX, PRKY, GPX1, SGK223, FBXW7, ERO1LB, THBS1, GAD1, FBXO22, DCLK1, EGFR, RNF144B, SGK1, LIMK2, ITGA1, HERC5, SMG1, HERC4, ST6GALNAC2, EPHA2, QPCT, DUSP4, DDR1, PPM1D, PLK3, BTG2, PLK2, CPE, RPS6KA2, BTG1, PTP4A1, MAP2, BMP2K, DDB2, MDM2, DUSP6
GOTERM_MF_5	GO:0008238~exopeptidase activity	5	0.0750614	CPE, AGBL5, BACE1, UCHL1, ACE2
GOTERM_BP_5	GO:0001836~release of cytochrome c from mitochondria	3	0.0762932	GPX1, BAX, PMAIP1
KEGG_PATHWAY	hsa05214:Glioma	5	0.0782584	EGFR, HRAS, CDKN1A, MDM2, SHC4
GOTERM_BP_5	GO:0030111~regulation of Wnt receptor signaling pathway	4	0.0791298	DKK1, LEF1, TLE1, CITED1
GOTERM_BP_5	GO:0016481~negative regulation of transcription	16	0.0795274	LEF1, TLE1, SOX9, NR0B1, CSDA, HES1, VDR, ID2, ID1, TGIF1, MDM2, BCL6, ID4, NRG1, KLF4, ZNF423
GOTERM_BP_5	GO:0007242~intracellular signaling cascade	36	0.0800613	HIST4H4, HRAS, RPS27L, HIST2H4A, IQGAP1, HIST2H4B, TRIAP1, CTGF, AEN, RAPGEF5, SHC4, EGFR, RAP2B, MYO6, PTGER4, COLEC12, FLNA, TNFRSF10A, XPC, TNFRSF10B, GNAS, ARL4C, HIST1H4L, HIST1H4K, STK17A, KIT, VDR, HIST1H4A, HIST1H4B, HIST1H4E, HIST1H4F, HIST1H4C, HIST1H4D, C16ORF5, THBS1, HIST1H4I, HIST1H4J, PHLDA3, DCLK1, HIST1H4H, ITGA1, DGKI, RABL2A, RABL2B, RASL11B, DUSP4, RPS6KA2, AVPR1A, DUSP6
GOTERM_MF_5	GO:0004748~ribonucleoside-diphosphate reductase activity	2	0.0802268	NUDT5, RRM2B
GOTERM_BP_5	GO:0051347~positive regulation of transferase activity	10	0.0814832	EGFR, TNFRSF10A, TNFRSF10B, ITGA1, KITLG, DGKI, KIT, CD24, NRG1, THBS1
KEGG_PATHWAY	hsa04010:MAPK signaling pathway	12	0.0817405	EGFR, FGFR2, DUSP4, HRAS, BDNF, RPS6KA2, FAS, GADD45A, FLNB, FLNA, PRKX, DUSP6
GOTERM_BP_5	GO:0045861~negative regulation of proteolysis	3	0.0827493	A2M, MASP1, THBS1
GOTERM_BP_5	GO:0045930~negative regulation of mitotic cell cycle	3	0.0827493	EGFR, BTG3, BCL6
GOTERM_BP_5	GO:0002027~regulation of heart rate	3	0.0827493	AVPR1A, FKBP1B, TPM1
GOTERM_BP_5	GO:0031346~positive regulation of cell projection organization	4	0.0832193	PLXNB2, ITGA2, KIT, NEFL
GOTERM_BP_5	GO:0006927~transformed cell apoptosis	2	0.0847148	BAX, FAS
GOTERM_BP_5	GO:0043497~regulation of protein heterodimerization activity	2	0.0847148	BAX, NRG1
GOTERM_BP_5	GO:0010746~regulation of plasma membrane long-chain fatty acid transport	2	0.0847148	IRS2, THBS1
GOTERM_BP_5	GO:0010748~negative regulation of plasma membrane long-chain fatty acid transport	2	0.0847148	IRS2, THBS1
GOTERM_BP_5	GO:0002921~negative regulation of humoral immune response	2	0.0847148	A2M, MASP1
GOTERM_BP_5	GO:0010629~negative regulation of gene expression	17	0.0873472	LEF1, TLE1, CSDA, SOX9, NR0B1, HES1, VDR, ID2, ID1, BAX, TGIF1, MDM2, BCL6, ID4, NRG1, KLF4, ZNF423
GOTERM_BP_5	GO:0010332~response to gamma radiation	3	0.0893656	XRCC4, GPX1, BAX
GOTERM_CC_5	GO:0031226~intrinsic to plasma membrane	32	0.0906076	GABRB2, JAG1, KCNJ2, SLC26A2, NRCAM, ATP2B1, CD9, PROCR, CD24, GPNMB, DCLK1, FLRT2, PODXL, MFI2, ITGA1, KCTD1, ITGA2, PCDH8, TPBG, EPHA2, PROM1, DDR1, CD55, TNFRSF10C, THBD, XPR1, GRIA1, BACE1, CLDN1, AVPR1A, SCN4B, CLCN5
GOTERM_BP_5	GO:0001701~in utero embryonic development	8	0.0919698	HES1, XRCC4, TAPT1, SLC30A1, MYO1E, CSDA, TPM1, CITED1
GOTERM_BP_5	GO:0048514~blood vessel morphogenesis	9	0.0924447	KLF5, GPX1, ID1, CTGF, MYO1E, BAX, JAG1, THBS1, CITED1
GOTERM_BP_5	GO:0045892~negative regulation of transcription, DNA-dependent	13	0.0926664	LEF1, TLE1, SOX9, NR0B1, CSDA, HES1, VDR, ID2, ID1, MDM2, TGIF1, BCL6, KLF4
GOTERM_BP_5	GO:0009888~tissue development	21	0.0931553	INA, F11R, LEF1, KITLG, PCDH8, JAG1, SOX9, GDNF, TPM1, CITED1, LIF, GPX1, VDR, CTGF, DNER, TGIF1, GNAS, TXNRD1, GPNMB, NRG1, KLF4
GOTERM_BP_5	GO:0031347~regulation of defense response	7	0.0940501	GPX1, A2M, MASP1, ACE2, ITGA2, BCL6, CD24
GOTERM_BP_5	GO:0010648~negative regulation of cell communication	10	0.0950689	DKK1, RGS2, AVPR1A, TGIF1, TLE1, BCL6, NR0B1, THBS1, PHLDA3, CITED1
GOTERM_BP_5	GO:0048812~neuron projection morphogenesis	9	0.0960883	EGFR, NRCAM, BDNF, KIF5C, UCHL1, ITGA1, NEFL, DCLK1, FEZ1
GOTERM_BP_5	GO:0045666~positive regulation of neuron differentiation	3	0.0961321	NRCAM, BDNF, TGIF1
KEGG_PATHWAY	hsa04720:Long-term potentiation	5	0.0972139	HRAS, RPS6KA2, GRIA1, ITPR1, PRKX
KEGG_PATHWAY	hsa00471:D-Glutamine and D-glutamate metabolism	2	0.0991622	GLS2, GLS

## Sheet: Cluster 5
Cluster 5
Category	Term	Count	PValue	Genes
GOTERM_BP_5	GO:0019752~carboxylic acid metabolic process	18	1.04374e-06	BCAT1, LPL, SHMT2, YARS, FADS2, EPRS, ASNS, PCK2, SLC16A3, WARS, GLUL, SLC16A7, ARG2, ENO2, PHGDH, ELOVL6, PSAT1, TPR
GOTERM_BP_5	GO:0006520~cellular amino acid metabolic process	11	9.33469e-06	BCAT1, WARS, YARS, GLUL, SHMT2, ARG2, PHGDH, EPRS, ASNS, PSAT1, TPR
GOTERM_CC_5	GO:0005583~fibrillar collagen	4	6.39617e-05	LUM, COL1A2, COL2A1, COL1A1
GOTERM_CC_5	GO:0005581~collagen	5	8.91791e-05	LUM, COL1A2, COL15A1, COL2A1, COL1A1
GOTERM_BP_5	GO:0044106~cellular amine metabolic process	11	0.000119588	BCAT1, WARS, YARS, GLUL, SHMT2, ARG2, PHGDH, EPRS, ASNS, PSAT1, TPR
GOTERM_BP_5	GO:0016125~sterol metabolic process	7	0.000127617	LDLR, SQLE, DHCR7, INSIG1, HMGCS1, LSS, DHCR24
GOTERM_BP_5	GO:0016126~sterol biosynthetic process	5	0.000145904	SQLE, DHCR7, HMGCS1, LSS, DHCR24
GOTERM_BP_5	GO:0046394~carboxylic acid biosynthetic process	8	0.000193329	BCAT1, LPL, GLUL, PHGDH, FADS2, ASNS, ELOVL6, PSAT1
GOTERM_BP_5	GO:0008652~cellular amino acid biosynthetic process	5	0.000633641	BCAT1, GLUL, PHGDH, ASNS, PSAT1
KEGG_PATHWAY	hsa00100:Steroid biosynthesis	4	0.000944278	SQLE, DHCR7, LSS, DHCR24
GOTERM_BP_5	GO:0006695~cholesterol biosynthetic process	4	0.00102211	DHCR7, HMGCS1, LSS, DHCR24
GOTERM_CC_5	GO:0005737~cytoplasm	65	0.00244366	LDLR, GM2A, BNIP3, TPD52, CBX5, WARS, EIF4EBP1, PAPPA, SLC2A3, INSIG1, ELOVL6, TPR, RHOF, MYC, DHCR24, KDELR3, YARS, CCDC88A, SLC25A6, WNK1, CLIC1, DDIT4, VEGFC, LARP6, GLUL, FAM114A1, RPS19, SQLE, VEGFA, PDE4DIP, COL1A1, ADD2, BCAT1, SLC2A10, CCL2, ERBB4, SLC2A14, HMGCS1, IFI30, AKAP13, COL2A1, ASNS, ACAT2, TPM1, TPM4, MYL6B, ARG2, DHCR7, ENO2, AHNAK2, ERO1L, NFATC1, ENO1, SHMT2, FADS2, EPRS, DP…
KEGG_PATHWAY	hsa04150:mTOR signaling pathway	5	0.00310837	EIF4B, VEGFC, EIF4EBP1, VEGFA, DDIT4
GOTERM_BP_5	GO:0009309~amine biosynthetic process	5	0.00353725	BCAT1, GLUL, PHGDH, ASNS, PSAT1
GOTERM_BP_5	GO:0050679~positive regulation of epithelial cell proliferation	4	0.00385439	VEGFC, ERBB4, CCND2, VEGFA
GOTERM_MF_5	GO:0004812~aminoacyl-tRNA ligase activity	4	0.00415187	WARS, YARS, EPRS, TPR
GOTERM_BP_5	GO:0006694~steroid biosynthetic process	5	0.00420529	SQLE, DHCR7, HMGCS1, LSS, DHCR24
GOTERM_BP_5	GO:0030218~erythrocyte differentiation	4	0.00441285	INHBA, RPS19, CEBPG, VEGFA
GOTERM_BP_5	GO:0008202~steroid metabolic process	7	0.00473143	LDLR, SQLE, DHCR7, INSIG1, HMGCS1, LSS, DHCR24
GOTERM_BP_5	GO:0006418~tRNA aminoacylation for protein translation	4	0.00533829	WARS, YARS, EPRS, TPR
GOTERM_BP_5	GO:0043038~amino acid activation	4	0.00533829	WARS, YARS, EPRS, TPR
GOTERM_BP_5	GO:0034101~erythrocyte homeostasis	4	0.00637211	INHBA, RPS19, CEBPG, VEGFA
GOTERM_BP_5	GO:0051272~positive regulation of cell motion	5	0.00695393	VEGFC, RPS19, ERBB4, ETS1, VEGFA
GOTERM_BP_5	GO:0009064~glutamine family amino acid metabolic process	4	0.00751741	GLUL, ARG2, PHGDH, ASNS
GOTERM_BP_5	GO:0000082~G1/S transition of mitotic cell cycle	4	0.00922251	BCAT1, INHBA, CCND2, NFATC1
GOTERM_BP_5	GO:0030097~hemopoiesis	7	0.00987887	INHBA, RPS19, CEBPG, VEGFA, ITGA4, TPD52, ADD2
GOTERM_BP_5	GO:0030334~regulation of cell migration	6	0.00993028	VEGFC, KISS1R, ERBB4, VEGFA, IGFBP3, TPM1
GOTERM_BP_5	GO:0001568~blood vessel development	7	0.0117326	VEGFC, DHCR7, VEGFA, COL1A2, COL15A1, ITGA4, COL1A1
GOTERM_BP_5	GO:0001944~vasculature development	7	0.0130975	VEGFC, DHCR7, VEGFA, COL1A2, COL15A1, ITGA4, COL1A1
GOTERM_CC_5	GO:0005584~collagen type I	2	0.01354	COL1A2, COL1A1
GOTERM_MF_5	GO:0051119~sugar transmembrane transporter activity	3	0.0138146	SLC2A10, SLC2A3, SLC2A14
GOTERM_BP_5	GO:0048534~hemopoietic or lymphoid organ development	7	0.0153488	INHBA, RPS19, CEBPG, VEGFA, ITGA4, TPD52, ADD2
GOTERM_CC_5	GO:0005604~basement membrane	4	0.016014	FBN1, VEGFA, COL15A1, COL2A1
GOTERM_BP_5	GO:0009069~serine family amino acid metabolic process	3	0.0170279	SHMT2, PHGDH, PSAT1
GOTERM_BP_5	GO:0050678~regulation of epithelial cell proliferation	4	0.0175048	VEGFC, ERBB4, CCND2, VEGFA
GOTERM_BP_5	GO:0042981~regulation of apoptosis	13	0.0207459	INHBA, CCL2, NUPR1, ETS1, CEBPG, VEGFA, AKAP13, BNIP3, ASNS, COL2A1, IGFBP3, MYC, DHCR24
GOTERM_BP_5	GO:0043588~skin development	3	0.0209562	COL1A2, COL1A1, DHCR24
GOTERM_CC_5	GO:0005624~membrane fraction	12	0.021149	SLC16A3, SLC8A1, SLC16A7, SQLE, WNK1, ENO2, FADS2, AKAP13, LSS, CLIC1, ERO1L, NPR3
GOTERM_BP_5	GO:0043067~regulation of programmed cell death	13	0.022225	INHBA, CCL2, NUPR1, ETS1, CEBPG, VEGFA, AKAP13, BNIP3, ASNS, COL2A1, IGFBP3, MYC, DHCR24
GOTERM_BP_5	GO:0007584~response to nutrient	5	0.0231279	SLC8A1, CCL2, STC1, CLIC1, COL1A1
GOTERM_BP_5	GO:0007507~heart development	6	0.0254705	ERBB4, FBN1, COL2A1, ITGA4, TPM1, NFATC1
GOTERM_CC_5	GO:0005862~muscle thin filament tropomyosin	2	0.0268984	TPM1, TPM4
GOTERM_BP_5	GO:0050806~positive regulation of synaptic transmission	3	0.0282457	KISS1R, CCL2, ERBB4
GOTERM_BP_5	GO:0051050~positive regulation of transport	6	0.029205	INHBA, VEGFC, KISS1R, ERBB4, PTX3, SYNGR3
KEGG_PATHWAY	hsa04510:Focal adhesion	7	0.030071	VEGFC, CCND2, VEGFA, COL1A2, COL2A1, ITGA4, COL1A1
GOTERM_BP_5	GO:0043589~skin morphogenesis	2	0.0305616	COL1A2, COL1A1
GOTERM_BP_5	GO:0006006~glucose metabolic process	5	0.0307221	ENO2, PGK1, PCK2, MYC, ENO1
GOTERM_BP_5	GO:0032956~regulation of actin cytoskeleton organization	4	0.0315104	KISS1R, CCDC88A, TPM1, ADD2
GOTERM_BP_5	GO:0009888~tissue development	11	0.0323559	VEGFC, MYL6B, VEGFA, COL1A2, AHNAK2, COL2A1, COL1A1, TPM1, DHCR24, PLAUR, NFATC1
GOTERM_BP_5	GO:0051971~positive regulation of transmission of nerve impulse	3	0.0330371	KISS1R, CCL2, ERBB4
KEGG_PATHWAY	hsa00010:Glycolysis / Gluconeogenesis	4	0.0332305	ENO2, PGK1, PCK2, ENO1
GOTERM_CC_5	GO:0000015~phosphopyruvate hydratase complex	2	0.0335104	ENO2, ENO1
GOTERM_MF_5	GO:0015355~secondary active monocarboxylate transmembrane transporter activity	2	0.0341755	SLC16A3, SLC16A7
GOTERM_MF_5	GO:0004634~phosphopyruvate hydratase activity	2	0.0341755	ENO2, ENO1
GOTERM_BP_5	GO:0030099~myeloid cell differentiation	4	0.0352275	INHBA, RPS19, CEBPG, VEGFA
GOTERM_BP_5	GO:0031646~positive regulation of neurological system process	3	0.0363953	KISS1R, CCL2, ERBB4
GOTERM_BP_5	GO:0012502~induction of programmed cell death	7	0.037959	INHBA, NUPR1, ETS1, CEBPG, AKAP13, BNIP3, MYC
GOTERM_BP_5	GO:0001541~ovarian follicle development	3	0.0398791	INHBA, CCND2, VEGFA
GOTERM_CC_5	GO:0044449~contractile fiber part	4	0.0416397	MYL6B, TPM1, TPM4, ENO1
GOTERM_BP_5	GO:0006412~translation	7	0.043017	EIF4B, WARS, YARS, RPS19, RBM3, EPRS, TPR
GOTERM_BP_5	GO:0051329~interphase of mitotic cell cycle	4	0.0454633	BCAT1, INHBA, CCND2, NFATC1
GOTERM_BP_5	GO:0060351~cartilage development involved in endochondral bone morphogenesis	2	0.0454939	COL2A1, COL1A1
GOTERM_CC_5	GO:0005901~caveola	3	0.0486277	SLC8A1, ERBB4, LDLR
GOTERM_BP_5	GO:0043065~positive regulation of apoptosis	8	0.0486394	INHBA, NUPR1, ETS1, CEBPG, AKAP13, BNIP3, IGFBP3, MYC
GOTERM_BP_5	GO:0051325~interphase	4	0.048792	BCAT1, INHBA, CCND2, NFATC1
GOTERM_BP_5	GO:0007167~enzyme linked receptor protein signaling pathway	7	0.049052	VEGFC, EIF4EBP1, CCL2, ERBB4, VEGFA, COL1A2, DDR2
GOTERM_CC_5	GO:0043292~contractile fiber	4	0.0492931	MYL6B, TPM1, TPM4, ENO1
GOTERM_BP_5	GO:0043068~positive regulation of programmed cell death	8	0.0501537	INHBA, NUPR1, ETS1, CEBPG, AKAP13, BNIP3, IGFBP3, MYC
GOTERM_CC_5	GO:0005635~nuclear envelope	5	0.0509889	DHCR7, BNIP3, CLIC1, TPR, CBX5
KEGG_PATHWAY	hsa00260:Glycine, serine and threonine metabolism	3	0.0511573	SHMT2, PHGDH, PSAT1
KEGG_PATHWAY	hsa00250:Alanine, aspartate and glutamate metabolism	3	0.0511573	GLUL, ASNS, GPT2
GOTERM_BP_5	GO:0010942~positive regulation of cell death	8	0.0511798	INHBA, NUPR1, ETS1, CEBPG, AKAP13, BNIP3, IGFBP3, MYC
GOTERM_BP_5	GO:0008634~negative regulation of survival gene product expression	2	0.0528745	BNIP3, MYC
GOTERM_BP_5	GO:0030183~B cell differentiation	3	0.0529964	CEBPG, ITGA4, TPD52
GOTERM_MF_5	GO:0030170~pyridoxal phosphate binding	3	0.0537586	SHMT2, PSAT1, GPT2
GOTERM_BP_5	GO:0043066~negative regulation of apoptosis	7	0.0562073	CCL2, VEGFA, BNIP3, ASNS, COL2A1, MYC, DHCR24
GOTERM_BP_5	GO:0015718~monocarboxylic acid transport	3	0.0569904	SLC16A3, KISS1R, SLC16A7
GOTERM_BP_5	GO:0016070~RNA metabolic process	13	0.0570957	YARS, RBM3, CEBPG, EPRS, WARS, LARP6, RPS19, ETS1, VEGFA, RBM39, TPR, MYC, NFATC1
GOTERM_CC_5	GO:0005887~integral to plasma membrane	14	0.0582729	C7, SLC8A1, GM2A, LDLR, ATP1B4, FADS2, ITGA4, DDR2, SYNGR3, SLC16A3, KCNJ4, SLC16A7, SLC7A1, TM4SF1
GOTERM_BP_5	GO:0043069~negative regulation of programmed cell death	7	0.0593664	CCL2, VEGFA, BNIP3, ASNS, COL2A1, MYC, DHCR24
GOTERM_BP_5	GO:0060548~negative regulation of cell death	7	0.0600108	CCL2, VEGFA, BNIP3, ASNS, COL2A1, MYC, DHCR24
GOTERM_BP_5	GO:0048147~negative regulation of fibroblast proliferation	2	0.0601986	NUPR1, IFI30
GOTERM_BP_5	GO:0008285~negative regulation of cell proliferation	7	0.0606594	WARS, KISS1R, NUPR1, ETS1, IFI30, IGFBP3, DHCR24
GOTERM_CC_5	GO:0005783~endoplasmic reticulum	12	0.0606708	KDELR3, CCDC88A, PAPPA, SQLE, DHCR7, SULF1, INSIG1, FADS2, ERO1L, ELOVL6, TPD52, DHCR24
GOTERM_BP_5	GO:0019318~hexose metabolic process	5	0.0614342	ENO2, PGK1, PCK2, MYC, ENO1
GOTERM_CC_5	GO:0044444~cytoplasmic part	42	0.0619576	BCAT1, SLC2A10, LDLR, GM2A, HMGCS1, IFI30, AKAP13, BNIP3, ASNS, TPD52, TPM1, TPM4, EIF4EBP1, MYL6B, PAPPA, ARG2, DHCR7, INSIG1, ENO2, ERO1L, ELOVL6, DHCR24, ENO1, KDELR3, SHMT2, CCDC88A, SLC25A6, FADS2, EPRS, CLIC1, PCK2, SYNGR3, EIF4B, VEGFC, GLUL, RPS19, UCP2, SQLE, CMYA5, VEGFA, SULF1, PDE4DIP
KEGG_PATHWAY	hsa04260:Cardiac muscle contraction	4	0.0637458	SLC8A1, ATP1B4, TPM1, TPM4
GOTERM_BP_5	GO:0042476~odontogenesis	3	0.0652796	ERBB4, COL1A2, COL1A1
GOTERM_CC_5	GO:0031226~intrinsic to plasma membrane	14	0.0672166	C7, SLC8A1, GM2A, LDLR, ATP1B4, FADS2, ITGA4, DDR2, SYNGR3, SLC16A3, KCNJ4, SLC16A7, SLC7A1, TM4SF1
GOTERM_BP_5	GO:0030049~muscle filament sliding	2	0.0674667	MYL6B, TPM1
GOTERM_MF_5	GO:0015293~symporter activity	4	0.0692968	SLC16A3, SLC2A10, SLC16A7, SLC2A3
GOTERM_BP_5	GO:0042542~response to hydrogen peroxide	3	0.069567	SLC8A1, ERBB4, COL1A1
GOTERM_BP_5	GO:0060348~bone development	4	0.0698059	STC1, COL2A1, COL1A1, IGFBP3
GOTERM_BP_5	GO:0009887~organ morphogenesis	9	0.0699516	VEGFC, CCL2, ERBB4, VEGFA, COL1A2, COL2A1, COL1A1, TPM1, MYC
GOTERM_BP_5	GO:0030336~negative regulation of cell migration	3	0.0717446	KISS1R, IGFBP3, TPM1
GOTERM_BP_5	GO:0048875~chemical homeostasis within a tissue	2	0.0746792	ERBB4, VEGFA
GOTERM_BP_5	GO:0043129~surfactant homeostasis	2	0.0746792	ERBB4, VEGFA
GOTERM_BP_5	GO:0045137~development of primary sexual characteristics	4	0.075259	INHBA, CCND2, VEGFA, DHCR24
GOTERM_BP_5	GO:0006916~anti-apoptosis	5	0.0753423	CCL2, VEGFA, BNIP3, MYC, DHCR24
KEGG_PATHWAY	hsa04512:ECM-receptor interaction	4	0.0760343	COL1A2, COL2A1, ITGA4, COL1A1
KEGG_PATHWAY	hsa05410:Hypertrophic cardiomyopathy (HCM)	4	0.0781782	SLC8A1, ITGA4, TPM1, TPM4
GOTERM_BP_5	GO:0010608~posttranscriptional regulation of gene expression	5	0.0806658	EIF4B, EIF4EBP1, RBM3, VEGFA, IFI30
GOTERM_BP_5	GO:0051174~regulation of phosphorus metabolic process	8	0.0812196	INHBA, VEGFC, KISS1R, CCDC88A, CCND2, RGS4, TRIB3, IGFBP3
GOTERM_BP_5	GO:0019220~regulation of phosphate metabolic process	8	0.0812196	INHBA, VEGFC, KISS1R, CCDC88A, CCND2, RGS4, TRIB3, IGFBP3
GOTERM_BP_5	GO:0045648~positive regulation of erythrocyte differentiation	2	0.0818364	INHBA, ETS1
GOTERM_BP_5	GO:0022602~ovulation cycle process	3	0.0829544	INHBA, CCND2, VEGFA
KEGG_PATHWAY	hsa00970:Aminoacyl-tRNA biosynthesis	3	0.083762	WARS, YARS, EPRS
GOTERM_BP_5	GO:0051271~negative regulation of cell motion	3	0.0852574	KISS1R, IGFBP3, TPM1
GOTERM_BP_5	GO:0001894~tissue homeostasis	3	0.0852574	ERBB4, VEGFA, COL2A1
KEGG_PATHWAY	hsa05219:Bladder cancer	3	0.0873033	VEGFC, VEGFA, MYC
GOTERM_BP_5	GO:0008585~female gonad development	3	0.0875799	INHBA, CCND2, VEGFA
GOTERM_BP_5	GO:0051493~regulation of cytoskeleton organization	4	0.0881922	KISS1R, CCDC88A, TPM1, ADD2
GOTERM_BP_5	GO:0050804~regulation of synaptic transmission	4	0.0881922	KISS1R, CCL2, ERBB4, BHLHE40
GOTERM_MF_5	GO:0050660~FAD binding	3	0.0887774	SQLE, ERO1L, DHCR24
GOTERM_BP_5	GO:0051496~positive regulation of stress fiber formation	2	0.0889389	KISS1R, TPM1
GOTERM_BP_5	GO:0001958~endochondral ossification	2	0.0889389	COL2A1, COL1A1
GOTERM_BP_5	GO:0006809~nitric oxide biosynthetic process	2	0.0889389	ARG2, RORA
KEGG_PATHWAY	hsa05414:Dilated cardiomyopathy	4	0.0939146	SLC8A1, ITGA4, TPM1, TPM4
KEGG_PATHWAY	hsa00280:Valine, leucine and isoleucine degradation	3	0.0945182	BCAT1, HMGCS1, ACAT2
GOTERM_BP_5	GO:0010595~positive regulation of endothelial cell migration	2	0.095987	VEGFC, VEGFA
GOTERM_BP_5	GO:0045072~regulation of interferon-gamma biosynthetic process	2	0.095987	INHBA, CEBPG
GOTERM_CC_5	GO:0005865~striated muscle thin filament	2	0.0972321	TPM1, TPM4
GOTERM_BP_5	GO:0019320~hexose catabolic process	3	0.0994674	ENO2, PGK1, ENO1
GOTERM_BP_5	GO:0006839~mitochondrial transport	3	0.0994674	UCP2, SLC25A6, BNIP3
GOTERM_BP_5	GO:0046545~development of primary female sexual characteristics	3	0.0994674	INHBA, CCND2, VEGFA
GOTERM_BP_5	GO:0046660~female sex differentiation	3	0.0994674	INHBA, CCND2, VEGFA

## Sheet: Cluster 6
Cluster 6
Category	Term	Count	PValue	Genes
GOTERM_BP_5	GO:0000279~M phase	78	6.82514e-66	KIF23, KIFC1, PRC1, KNTC1, TTK, AURKA, AURKB, PTTG1, FAM83D, KIF2C, CDCA8, OIP5, PSMC3IP, CDCA2, H2AFX, CDCA5, CCNA2, ASPM, CDCA3, CDC6, CDK1, KIF11, DSN1, SGOL2, KIF15, TPX2, NUSAP1, MND1, ESPL1, PBK, UBE2C, CDK2, RAD51, MAD2L1, TIMELESS, SPAG5, FANCD2, ZWINT, BUB1B, STMN1, KPNA2, DSCC1, CCDC99, NEK2, ANLN, CHEK1, CEP55, SPC24, SPC25, NCAPH, NCAPG, NCAPG2, BUB1, FBXO5, SKA3, ZWILCH, HELLS, TRIP1…
GOTERM_BP_5	GO:0007067~mitosis	61	5.46164e-55	KIF23, KIFC1, KNTC1, AURKA, AURKB, PTTG1, FAM83D, KIF2C, CDCA8, OIP5, CDCA2, CDCA5, CCNA2, ASPM, CDCA3, CDC6, CDK1, KIF11, DSN1, KIF15, TPX2, NUSAP1, ESPL1, PBK, UBE2C, CDK2, MAD2L1, TIMELESS, SPAG5, ZWINT, BUB1B, DSCC1, CCDC99, NEK2, ANLN, CEP55, SPC24, SPC25, NCAPH, NCAPG, NCAPG2, BUB1, FBXO5, SKA3, ZWILCH, HELLS, DLGAP5, NUF2, KIF18A, CENPF, CDC20, BIRC5, NDC80, CENPE, CDC25C, CDC25A, SMC4, CD…
GOTERM_BP_5	GO:0000087~M phase of mitotic cell cycle	61	1.81754e-54	KIF23, KIFC1, KNTC1, AURKA, AURKB, PTTG1, FAM83D, KIF2C, CDCA8, OIP5, CDCA2, CDCA5, CCNA2, ASPM, CDCA3, CDC6, CDK1, KIF11, DSN1, KIF15, TPX2, NUSAP1, ESPL1, PBK, UBE2C, CDK2, MAD2L1, TIMELESS, SPAG5, ZWINT, BUB1B, DSCC1, CCDC99, NEK2, ANLN, CEP55, SPC24, SPC25, NCAPH, NCAPG, NCAPG2, BUB1, FBXO5, SKA3, ZWILCH, HELLS, DLGAP5, NUF2, KIF18A, CENPF, CDC20, BIRC5, NDC80, CENPE, CDC25C, CDC25A, SMC4, CD…
GOTERM_CC_5	GO:0005694~chromosome	63	2.64156e-39	ITGB3BP, HIST4H4, KNTC1, AURKB, HIST2H4A, HIST2H4B, PRIM1, KIF2C, CDCA8, MCM7, OIP5, FANCI, H2AFX, TOP2A, CDCA5, DSN1, SGOL2, MCM2, MCM3, CDK2, RAD51, RFC5, RFC3, MAD2L1, RFC4, TIMELESS, RFC2, SPAG5, FANCD2, ZWINT, BUB1B, DSCC1, HIST1H4L, HMGB2, CCDC99, HIST1H4K, BLM, NEK2, CHEK1, POLA2, RPA3, SPC24, SPC25, NCAPH, HIST1H4A, HIST1H4B, HJURP, NCAPG, CENPA, BUB1, HIST1H4E, HIST1H4F, SKA3, HIST1H4C, …
GOTERM_BP_5	GO:0006260~DNA replication	47	2.79888e-39	HMGB2, BLM, DBF4, CHEK1, POLA2, MCM10, CDT1, RPA3, TK1, PRIM1, CCNE2, CDC45, MCM7, POLE2, POLQ, TOP2A, FEN1, CDC7, GINS1, GINS2, CDC6, DTL, NASP, GINS3, POLE, CENPF, MCM2, CDC25C, RNASEH2A, MCM3, MCM4, MCM5, BRCA1, CDC25A, CDK2, RAD51, MCM6, RFC5, DNA2, RFC3, RFC4, RFC2, RRM2, RRM1, CHAF1A, DUT, DSCC1
GOTERM_CC_5	GO:0000793~condensed chromosome	39	1.95479e-37	CCDC99, HMGB2, BLM, NEK2, KNTC1, CHEK1, AURKB, SPC24, KIF2C, SPC25, NCAPH, CENPA, NCAPG, HJURP, BUB1, SKA3, ZWILCH, CENPN, CENPM, MKI67, DSN1, SGOL2, NUF2, CENPF, CASC5, CENPE, NDC80, CENPK, MLF1IP, BRCA1, CDK2, SMC4, CENPH, RAD51, MAD2L1, SPAG5, FANCD2, ZWINT, BUB1B
GOTERM_BP_5	GO:0006259~DNA metabolic process	65	9.75652e-37	DBF4, PTTG1, MCM10, CDT1, CCNE2, PRIM1, CDC45, MCM7, FANCI, PSMC3IP, H2AFX, TOP2A, CDC7, CDC6, NUDT1, DTL, NEIL3, POLE, MND1, MCM2, MCM3, RNASEH2A, MCM4, MCM5, CDK2, MCM6, RAD51, RFC5, RFC3, UHRF1, RFC4, RFC2, FANCD2, RRM2, RRM1, KPNA2, DSCC1, HMGB2, BLM, CHEK1, POLA2, TK1, RPA3, POLE2, POLQ, FEN1, HELLS, TRIP13, EXO1, GINS1, GINS2, RAD51AP1, NASP, GINS3, PTTG3P, BRIP1, CENPF, CDC25C, CDC25A, BRC…
GOTERM_CC_5	GO:0044427~chromosomal part	56	5.0158e-36	ITGB3BP, HIST4H4, KNTC1, AURKB, HIST2H4A, HIST2H4B, PRIM1, KIF2C, CDCA8, MCM7, OIP5, H2AFX, CDCA5, DSN1, SGOL2, MCM2, MCM3, CDK2, RFC5, RFC3, MAD2L1, RFC4, TIMELESS, RFC2, SPAG5, ZWINT, BUB1B, DSCC1, HIST1H4L, CCDC99, HIST1H4K, BLM, CHEK1, POLA2, RPA3, SPC24, SPC25, NCAPH, HIST1H4A, HIST1H4B, HJURP, NCAPG, CENPA, BUB1, HIST1H4E, HIST1H4F, SKA3, HIST1H4C, HIST1H4D, HIST1H4I, ZWILCH, HIST1H4J, HELL…
GOTERM_CC_5	GO:0000775~chromosome, centromeric region	36	8.82665e-34	ITGB3BP, CCDC99, KNTC1, AURKB, SPC24, KIF2C, SPC25, CDCA8, CENPA, OIP5, HJURP, BUB1, SKA3, ZWILCH, HELLS, CENPN, CENPM, CENPL, MKI67, DSN1, SGOL2, NUF2, CENPF, CASC5, BIRC5, CENPE, NDC80, CENPK, MLF1IP, CENPH, SUV39H2, MAD2L1, SPAG5, ZWINT, BUB1B, DSCC1
GOTERM_CC_5	GO:0000779~condensed chromosome, centromeric region	27	1.13812e-29	CCDC99, KNTC1, AURKB, SPC24, SPC25, KIF2C, CENPA, HJURP, BUB1, SKA3, ZWILCH, CENPN, CENPM, DSN1, SGOL2, NUF2, CASC5, CENPF, CENPE, NDC80, CENPK, MLF1IP, CENPH, MAD2L1, SPAG5, ZWINT, BUB1B
GOTERM_CC_5	GO:0005819~spindle	35	1.29309e-29	KIF23, KIFC1, CCDC99, KIF4A, PRC1, NEK2, KNTC1, TTK, AURKA, AURKB, FAM83D, CDCA8, BUB1, SKA3, FBXO5, ASPM, KIF14, CDK1, CDC6, KIF11, DLGAP5, KIF15, PSRC1, TPX2, KIF18A, CENPF, NUSAP1, BIRC5, CENPE, CDC20, RACGAP1, MAD2L1, SPAG5, KIF20B, BUB1B
GOTERM_CC_5	GO:0000777~condensed chromosome kinetochore	25	4.33288e-28	CCDC99, KNTC1, SPC24, SPC25, KIF2C, CENPA, HJURP, BUB1, SKA3, ZWILCH, CENPN, CENPM, DSN1, NUF2, CASC5, CENPF, CENPE, NDC80, CENPK, MLF1IP, CENPH, MAD2L1, SPAG5, ZWINT, BUB1B
GOTERM_CC_5	GO:0043232~intracellular non-membrane-bounded organelle	116	5.11305e-27	ITGB3BP, KIFC1, FGF18, PRC1, KNTC1, TTK, AURKA, AURKB, LOC81691, PRIM1, G2E3, CDCA8, OIP5, H2AFX, CDCA5, ASPM, SGOL2, ESPL1, CEP152, RFC5, RFC3, MAD2L1, RFC4, TIMELESS, SPAG5, RFC2, ZWINT, STMN1, KBTBD10, ADD2, DSCC1, HIST1H4L, CCDC99, KIF4A, HMGB2, HIST1H4K, BLM, NEK2, CHEK1, ANLN, MYBL1, SPC24, SPC25, VRK1, HIST1H4A, HIST1H4B, DMD, HIST1H4E, HIST1H4F, FBXO5, SKA3, HIST1H4C, HIST1H4D, HIST1H4I, …
GOTERM_CC_5	GO:0015630~microtubule cytoskeleton	54	3.42069e-26	KIF23, KIFC1, PRC1, KNTC1, TTK, AURKA, AURKB, GTSE1, FAM83D, KIF2C, CDCA8, CDC45, TOP2A, ASPM, KIF14, CDK1, CDC6, KIF11, KIF15, TPX2, NUSAP1, ESPL1, MCM3, CEP152, SASS6, MAD2L1, SPAG5, BUB1B, STMN1, CCDC99, KIF4A, NEK2, CHEK1, CEP55, BUB1, SKA3, FBXO5, DLGAP5, PSRC1, KIF18A, KIF18B, CENPF, BIRC5, CENPE, CDC20, RACGAP1, CENPJ, BRCA1, CDC25B, CCNB1, PLK4, CCNB2, KIF20B, KIF20A
GOTERM_CC_5	GO:0000776~kinetochore	25	1.38766e-24	CCDC99, KNTC1, SPC24, SPC25, KIF2C, CENPA, HJURP, BUB1, SKA3, ZWILCH, CENPN, CENPM, DSN1, NUF2, CASC5, CENPF, CENPE, NDC80, CENPK, MLF1IP, CENPH, MAD2L1, SPAG5, ZWINT, BUB1B
KEGG_PATHWAY	hsa04110:Cell cycle	28	2.59023e-23	DBF4, TTK, CHEK1, PTTG1, CCNE2, CDC45, MCM7, CDKN2C, BUB1, CCNA2, CDC7, CDC6, CDK1, ESPL1, CDC20, MCM2, MCM3, CDC25C, MCM4, CDK2, CDC25A, MCM5, MCM6, CDC25B, CCNB1, CCNB2, MAD2L1, BUB1B
GOTERM_CC_5	GO:0005634~nucleus	159	8.21251e-23	ITGB3BP, FGF18, KIFC1, LMO2, PRC1, DBF4, KNTC1, AURKA, AURKB, PTTG1, MCM10, LOC81691, PRIM1, G2E3, CDCA8, CDCA7, CDKN2C, OIP5, CDCA2, H2AFX, CCNA2, CDCA5, ASPM, DTL, NEIL3, SGOL2, POLE, MND1, ESPL1, DEPDC1, RNASEH2A, RFC5, UHRF1, RFC3, RFC4, MAD2L1, TIMELESS, RFC2, ZWINT, KBTBD10, DSCC1, HIST1H4L, HMGB2, CCDC99, DRD1, KIF4A, HIST1H4K, BLM, NEK2, ERBB3, CHEK1, ANLN, MYBL1, TRH, WT1, SPC24, SPC25, …
KEGG_PATHWAY	hsa03030:DNA replication	18	1.78431e-21	POLE, POLA2, MCM2, MCM3, RNASEH2A, MCM4, MCM5, MCM6, RPA3, RFC5, PRIM1, DNA2, RFC3, RFC4, MCM7, POLE2, RFC2, FEN1
GOTERM_CC_5	GO:0044446~intracellular organelle part	135	2.12447e-18	ITGB3BP, KIFC1, FGF18, PRC1, DBF4, KNTC1, TTK, AURKA, AURKB, MCM10, LOC81691, PRIM1, G2E3, CDCA8, OIP5, H2AFX, ERAP2, PDGFD, CCNA2, CDCA5, ASPM, SGOL2, POLE, ESPL1, CEP152, RFC5, RFC3, RFC4, MAD2L1, TIMELESS, SPAG5, RFC2, ZWINT, STMN1, ADD2, DSCC1, HIST1H4L, HMGB2, CCDC99, KIF4A, HIST1H4K, BLM, NEK2, CHEK1, ANLN, MYBL1, WT1, SPC24, SPC25, VRK1, HIST1H4A, POLE2, HIST1H4B, HIST1H4E, HIST1H4F, FBXO5…
GOTERM_BP_5	GO:0000075~cell cycle checkpoint	22	7.87127e-18	CDC6, CDK1, BLM, KNTC1, CENPF, BRIP1, TTK, CHEK1, CENPE, BIRC5, BRCA1, GTSE1, CDT1, CCNE2, CDC45, MAD2L1, ZWINT, BUB1, BUB1B, H2AFX, ZWILCH, CCNA2
GOTERM_CC_5	GO:0005654~nucleoplasm	55	1.71955e-17	ITGB3BP, KIF23, HIST4H4, DBF4, EZH2, MCM10, HIST2H4A, HIST2H4B, CDT1, PRIM1, CCNE2, CDC45, MCM7, OIP5, FANCI, H2AFX, TOP2A, CCNA2, CDC7, CDK1, CDC6, POLE, MCM2, MCM3, UBE2C, MCM4, MCM5, CDK2, RAD51, MCM6, RFC5, RFC3, RFC4, RFC2, FANCD2, KPNA2, DSCC1, CKS1B, HMGB2, HIST1H4L, HIST1H4K, BLM, CHEK1, POLA2, WT1, RPA3, HIST1H4A, POLE2, HIST1H4B, HIST1H4E, FBXO5, HIST1H4F, HIST1H4C, HIST1H4D, HIST1H4I, …
GOTERM_BP_5	GO:0000070~mitotic sister chromatid segregation	16	1.96763e-17	KIFC1, CCDC99, NEK2, DLGAP5, KIF18A, NUSAP1, NDC80, CENPE, ESPL1, SMC4, NCAPH, MAD2L1, NCAPG, ZWINT, CDCA5, DSCC1
GOTERM_CC_5	GO:0044430~cytoskeletal part	57	2.31011e-17	KIF23, KIFC1, PRC1, KNTC1, TTK, AURKA, AURKB, GTSE1, FAM83D, KIF2C, CDCA8, CDC45, TOP2A, ASPM, KIF14, CDK1, CDC6, KIF11, KIF15, TPX2, NUSAP1, ESPL1, MCM3, CEP152, SASS6, MAD2L1, SPAG5, BUB1B, STMN1, ADD2, CCDC99, KIF4A, NEK2, ANLN, CHEK1, CEP55, BUB1, SKA3, FBXO5, DLGAP5, PSRC1, KIF18A, KIF18B, CENPF, CDC20, BIRC5, CENPE, RACGAP1, CENPJ, TNNI1, BRCA1, CDC25B, CCNB1, PLK4, ITGA8, KIF20B, KIF20A
GOTERM_CC_5	GO:0031981~nuclear lumen	71	3.53307e-17	KIF23, ITGB3BP, FGF18, HIST4H4, DBF4, EZH2, MCM10, HIST2H4A, LOC81691, HIST2H4B, CDT1, CCNE2, PRIM1, G2E3, CDCA8, CDC45, MCM7, OIP5, FANCI, H2AFX, TOP2A, CCNA2, CDC7, CDC6, CDK1, POLE, TPX2, NUSAP1, MCM2, MCM3, UBE2C, MCM4, CDK2, MCM5, MCM6, RAD51, RFC5, RFC3, RFC4, RFC2, FANCD2, KPNA2, DSCC1, CKS1B, KIF4A, HIST1H4L, HMGB2, HIST1H4K, BLM, NEK2, CHEK1, MYBL1, POLA2, WT1, RPA3, VRK1, HIST1H4A, POLE…
GOTERM_CC_5	GO:0044428~nuclear part	80	8.06853e-17	KIF23, ITGB3BP, FGF18, HIST4H4, DBF4, EZH2, MCM10, HIST2H4A, LOC81691, HIST2H4B, CDT1, CCNE2, PRIM1, G2E3, CDCA8, CDC45, MCM7, OIP5, FANCI, H2AFX, TOP2A, CCNA2, CDC7, CDC6, CDK1, KIF11, SGOL2, POLE, TPX2, NUSAP1, MCM2, MCM3, UBE2C, MCM4, CDK2, MCM5, MCM6, RAD51, RFC5, RFC3, RFC4, MAD2L1, TIMELESS, RFC2, FANCD2, BUB1B, KPNA2, DSCC1, CKS1B, KIF4A, HIST1H4L, HMGB2, HIST1H4K, BLM, NEK2, CHEK1, POLA2,…
GOTERM_BP_5	GO:0007346~regulation of mitotic cell cycle	25	3.39014e-16	NEK2, KNTC1, TTK, ANLN, GTSE1, CDT1, BUB1, FBXO5, ZWILCH, CCNA2, CDK1, CDC6, DLGAP5, NUSAP1, CENPF, BIRC5, CENPE, ESPL1, CDC25C, UBE2C, CDK2, MAD2L1, ZWINT, KIF20B, BUB1B
GOTERM_BP_5	GO:0010564~regulation of cell cycle process	22	1.15316e-15	CDC7, NEK2, DLGAP5, KNTC1, CENPF, TTK, NUSAP1, ESPL1, CENPE, ANLN, BIRC5, UBE2C, CDC25C, BRCA1, GTSE1, CDT1, PLK4, MAD2L1, TIMELESS, BUB1, KIF20B, FBXO5
GOTERM_BP_5	GO:0007051~spindle organization	15	3.00649e-14	KIF23, KIF11, PRC1, TTK, AURKA, NDC80, ESPL1, UBE2C, SPC25, SPAG5, ZWINT, CKS2, BUB1B, FBXO5, STMN1
GOTERM_BP_5	GO:0006281~DNA repair	30	3.77755e-14	HMGB2, BLM, CHEK1, PTTG1, RPA3, POLE2, FANCI, H2AFX, POLQ, TOP2A, FEN1, TRIP13, EXO1, RAD51AP1, NUDT1, NEIL3, POLE, BRIP1, BRCA1, RAD51, RFC5, DNA2, UHRF1, RFC3, RFC4, FANCD2, RFC2, RAD54B, CHAF1A, BARD1
GOTERM_CC_5	GO:0005856~cytoskeleton	63	1.43786e-13	KIF23, KIFC1, PRC1, KNTC1, TTK, AURKA, AURKB, GTSE1, FAM83D, KIF2C, CDCA8, CDC45, TMSB15A, TMSB15B, TOP2A, ASPM, KIF14, CDC6, CDK1, KIF11, KIF15, TPX2, NUSAP1, ESPL1, MCM3, CEP152, SASS6, MAD2L1, SPAG5, BUB1B, STMN1, KBTBD10, ADD2, KIF4A, CCDC99, NEK2, ANLN, RDX, CHEK1, CEP55, DMD, BUB1, AVIL, FBXO5, SKA3, DLGAP5, PSRC1, KIF18A, KIF18B, CENPF, CDC20, BIRC5, CENPE, RACGAP1, CENPJ, TNNI1, BRCA1, CD…
GOTERM_CC_5	GO:0070013~intracellular organelle lumen	73	1.52755e-13	KIF23, ITGB3BP, FGF18, HIST4H4, DBF4, EZH2, MCM10, HIST2H4A, LOC81691, HIST2H4B, CDT1, CCNE2, PRIM1, G2E3, CDC45, CDCA8, MCM7, OIP5, FANCI, H2AFX, ERAP2, TOP2A, CCNA2, CDC7, CDC6, CDK1, POLE, TPX2, NUSAP1, MCM2, MCM3, UBE2C, MCM4, CDK2, MCM5, MCM6, RAD51, RFC5, RFC3, RFC4, RFC2, FANCD2, KPNA2, DSCC1, CKS1B, KIF4A, HIST1H4L, HMGB2, HIST1H4K, BLM, NEK2, CHEK1, POLA2, MYBL1, WT1, RPA3, VRK1, HIST1H4…
GOTERM_MF_5	GO:0032559~adenyl ribonucleotide binding	59	2.40672e-13	KIF23, KIFC1, FIGNL1, TTK, AURKA, AURKB, KIF2C, MCM7, TOP2A, CDC7, KIF14, CDK1, CDC6, KIF11, KIF15, TPX2, MCM2, PBK, MCM3, UBE2C, MCM4, MCM5, CDK2, MCM6, RAD51, RFC5, RFC3, RFC4, RFC2, RRM1, BUB1B, UBE2S, MELK, UBE2T, KIF4A, BLM, NEK2, ERBB3, DCK, CHEK1, TK1, VRK1, BUB1, POLQ, HELLS, TRIP13, PDK1, MKI67, KIF18A, BRIP1, KIF18B, ATAD2, CENPE, SMC4, DNA2, PLK4, KIF20B, RAD54B, KIF20A
GOTERM_CC_5	GO:0005815~microtubule organizing center	25	5.02945e-12	KIFC1, CCDC99, NEK2, AURKA, CHEK1, CEP55, CDC45, BUB1, TOP2A, DLGAP5, KIF15, KIF18A, BIRC5, ESPL1, MCM3, CENPJ, CEP152, BRCA1, CDC25B, CCNB1, PLK4, SASS6, MAD2L1, KIF20B, BUB1B
GOTERM_BP_5	GO:0051327~M phase of meiotic cell cycle	17	2.18704e-11	EXO1, MKI67, NEK2, SGOL2, MND1, CHEK1, ESPL1, SUV39H2, RAD51, CDC25B, FANCD2, PSMC3IP, CKS2, FBXO5, H2AFX, RAD54B, TRIP13
GOTERM_BP_5	GO:0007126~meiosis	17	2.18704e-11	EXO1, MKI67, NEK2, SGOL2, MND1, CHEK1, ESPL1, SUV39H2, RAD51, CDC25B, FANCD2, PSMC3IP, CKS2, FBXO5, H2AFX, RAD54B, TRIP13
GOTERM_CC_5	GO:0043229~intracellular organelle	196	4.64144e-11	ITGB3BP, KIFC1, LDHA, AURKA, PTTG1, AURKB, PRIM1, G2E3, CDCA8, CDCA7, CDCA2, H2AFX, ERAP2, GNG2, CCNA2, CDCA5, POLE, ESPL1, DEPDC1, CEP152, RFC5, UHRF1, RFC3, MAD2L1, RFC4, RFC2, SPAG5, ZWINT, ADD2, CCDC99, KIF4A, ERBB3, NEK2, CHEK1, MYBL1, TPI1, VRK1, NCAPG2, DMD, SKA3, FBXO5, POLQ, MKI67, KLF12, MGAT4C, GGH, NUF2, NDC80, CDC20, TNNI1, RAD54B, TCF19, CHAF1A, FGF7, EZH2, GTSE1, CDT1, CCNE2, TMSB1…
GOTERM_BP_5	GO:0051329~interphase of mitotic cell cycle	17	4.78083e-11	CDC7, CDC6, BLM, DBF4, POLE, CENPF, CHEK1, BIRC5, CDC25C, CDKN3, GTSE1, CDK2, CDC25A, CCNB1, CDKN2C, KPNA2, CDCA5
GOTERM_CC_5	GO:0005657~replication fork	11	6.04582e-11	RFC5, PRIM1, RFC3, RFC4, BLM, RFC2, H2AFX, CHEK1, POLA2, MCM3, RPA3
GOTERM_BP_5	GO:0051325~interphase	17	7.48071e-11	CDC7, CDC6, BLM, DBF4, POLE, CENPF, CHEK1, BIRC5, CDC25C, CDKN3, GTSE1, CDK2, CDC25A, CCNB1, CDKN2C, KPNA2, CDCA5
GOTERM_CC_5	GO:0005813~centrosome	22	1.43391e-10	KIFC1, CCDC99, NEK2, DLGAP5, KIF15, KIF18A, CHEK1, ESPL1, AURKA, BIRC5, CEP55, MCM3, CEP152, CENPJ, CDC25B, CCNB1, PLK4, SASS6, CDC45, KIF20B, BUB1B, TOP2A
GOTERM_BP_5	GO:0007093~mitotic cell cycle checkpoint	12	1.98481e-10	CDK1, MAD2L1, ZWINT, KNTC1, BUB1, BUB1B, CENPF, TTK, CENPE, ZWILCH, CCNA2, GTSE1
GOTERM_CC_5	GO:0005876~spindle microtubule	10	6.06767e-10	CDK1, KIF4A, KIF11, PRC1, SPAG5, KNTC1, KIF18A, NUSAP1, SKA3, BIRC5
GOTERM_CC_5	GO:0005874~microtubule	23	1.01054e-09	KIF14, KIF23, CDK1, KIFC1, KIF4A, KIF11, PRC1, KIF15, KIF18A, KNTC1, NUSAP1, KIF18B, CENPE, BIRC5, RACGAP1, CENPJ, GTSE1, KIF2C, SPAG5, KIF20B, SKA3, STMN1, KIF20A
GOTERM_CC_5	GO:0000228~nuclear chromosome	18	1.53746e-09	HMGB2, BLM, NEK2, SGOL2, CHEK1, BIRC5, POLA2, MCM2, MCM3, SUV39H2, RPA3, RAD51, PRIM1, MCM7, TIMELESS, BUB1, H2AFX, TOP2A
GOTERM_CC_5	GO:0000922~spindle pole	10	2.95655e-09	CCDC99, KIF11, MAD2L1, NEK2, DLGAP5, KNTC1, BUB1, TPX2, CENPF, ASPM
GOTERM_BP_5	GO:0006270~DNA replication initiation	8	6.04773e-09	CCNE2, CDC45, MCM7, MCM2, MCM3, MCM4, MCM5, MCM6
GOTERM_MF_5	GO:0016462~pyrophosphatase activity	34	9.14865e-09	KIF23, KIFC1, KIF4A, BLM, FIGNL1, KIF2C, MCM7, POLQ, TOP2A, HELLS, TRIP13, KIF14, CDC6, NUDT1, KIF11, KIF15, KIF18A, BRIP1, ATAD2, KIF18B, CENPE, MCM3, MCM4, RAD51, MCM6, RFC5, DNA2, RFC3, RFC4, RFC2, KIF20B, RAD54B, KIF20A, DUT
GOTERM_BP_5	GO:0031570~DNA integrity checkpoint	11	2.67728e-08	CDK1, CDC6, CDC45, BLM, BRIP1, H2AFX, CHEK1, CCNA2, GTSE1, BRCA1, CDT1
GOTERM_BP_5	GO:0007088~regulation of mitosis	11	5.65416e-08	MAD2L1, NEK2, DLGAP5, KIF20B, BUB1, CENPF, NUSAP1, TTK, CENPE, ESPL1, CDC25C
GOTERM_BP_5	GO:0051783~regulation of nuclear division	11	5.65416e-08	MAD2L1, NEK2, DLGAP5, KIF20B, BUB1, CENPF, NUSAP1, TTK, CENPE, ESPL1, CDC25C
GOTERM_CC_5	GO:0043231~intracellular membrane-bounded organelle	173	7.14193e-08	ITGB3BP, FGF18, KIFC1, LMO2, PRC1, DBF4, KNTC1, AURKA, AURKB, PTTG1, MCM10, IL17RD, LOC81691, PRIM1, G2E3, CDCA8, CDCA7, CDKN2C, OIP5, CDCA2, H2AFX, GNG2, ERAP2, PDGFD, CCNA2, CDCA5, ASPM, DTL, NEIL3, SGOL2, POLE, MGP, MND1, ESPL1, DEPDC1, RNASEH2A, RFC5, UHRF1, RFC3, RFC4, MAD2L1, TIMELESS, RFC2, ZWINT, KBTBD10, DSCC1, HIST1H4L, HMGB2, CCDC99, DRD1, KIF4A, HIST1H4K, BLM, NEK2, ERBB3, CHEK1, ANLN…
GOTERM_BP_5	GO:0051303~establishment of chromosome localization	7	1.49459e-07	CCDC99, DLGAP5, KIF18A, CENPF, BIRC5, CENPE, CDCA5
GOTERM_BP_5	GO:0007052~mitotic spindle organization	7	1.49459e-07	KIF23, SPC25, KIF11, PRC1, TTK, NDC80, STMN1
KEGG_PATHWAY	hsa04114:Oocyte meiosis	13	3.37986e-07	CDK1, AURKA, CDC20, ESPL1, PTTG1, CDC25C, CDK2, CCNB1, CCNE2, CCNB2, MAD2L1, BUB1, FBXO5
GOTERM_BP_5	GO:0006297~nucleotide-excision repair, DNA gap filling	7	3.58442e-07	RFC5, RFC3, RFC4, POLE2, RFC2, POLE, RPA3
GOTERM_BP_5	GO:0000079~regulation of cyclin-dependent protein kinase activity	10	4.92347e-07	CCNE2, CKS1B, CDC6, BLM, CDKN2C, CKS2, CHEK1, CDKN3, CDC25C, CDC25A
GOTERM_BP_5	GO:0031577~spindle checkpoint	6	1.37165e-06	MAD2L1, BUB1, CENPF, TTK, BIRC5, CENPE
KEGG_PATHWAY	hsa04914:Progesterone-mediated oocyte maturation	11	1.92637e-06	CCNB1, CDK1, MAD2L1, CCNB2, BUB1, CDC25C, CCNA2, CDC25A, CDK2, PIK3R1, CDC25B
GOTERM_BP_5	GO:0030071~regulation of mitotic metaphase/anaphase transition	7	2.0021e-06	MAD2L1, DLGAP5, BUB1, CENPF, TTK, CENPE, ESPL1
GOTERM_BP_5	GO:0010639~negative regulation of organelle organization	11	2.24676e-06	MAD2L1, TMSB15A, TMSB15B, BUB1, AVIL, CENPF, TTK, RDX, CENPE, ESPL1, ADD2, BRCA1
GOTERM_BP_5	GO:0010948~negative regulation of cell cycle process	7	4.53952e-06	MAD2L1, BUB1, CENPF, TTK, CENPE, ESPL1, BRCA1
GOTERM_CC_5	GO:0044454~nuclear chromosome part	12	5.71027e-06	PRIM1, MCM7, BLM, TIMELESS, SGOL2, BUB1, H2AFX, POLA2, MCM2, MCM3, RPA3, SUV39H2
GOTERM_BP_5	GO:0040001~establishment of mitotic spindle localization	5	7.09704e-06	CCDC99, CENPA, NUSAP1, ESPL1, NDC80
GOTERM_CC_5	GO:0000940~outer kinetochore of condensed chromosome	5	8.67002e-06	CCDC99, BUB1B, CENPF, SKA3, CENPE
GOTERM_BP_5	GO:0032392~DNA geometric change	6	1.35688e-05	HMGB2, MCM7, MCM2, MCM4, MCM6, RAD51
GOTERM_MF_5	GO:0003697~single-stranded DNA binding	8	1.42051e-05	HMGB2, MCM7, RAD51AP1, BLM, MCM4, MCM6, RAD51, RPA3
GOTERM_CC_5	GO:0031262~Ndc80 complex	4	1.77412e-05	SPC24, SPC25, NUF2, NDC80
GOTERM_BP_5	GO:0051293~establishment of spindle localization	5	2.0687e-05	CCDC99, CENPA, NUSAP1, ESPL1, NDC80
GOTERM_BP_5	GO:0006310~DNA recombination	11	2.10341e-05	EXO1, RAD51AP1, BLM, PSMC3IP, MND1, H2AFX, CHEK1, RAD54B, BRCA1, TRIP13, RAD51
GOTERM_BP_5	GO:0007094~mitotic cell cycle spindle assembly checkpoint	5	3.20441e-05	MAD2L1, BUB1, CENPF, TTK, CENPE
GOTERM_BP_5	GO:0051310~metaphase plate congression	5	3.20441e-05	CCDC99, KIF18A, CENPF, CENPE, CDCA5
GOTERM_BP_5	GO:0045841~negative regulation of mitotic metaphase/anaphase transition	5	3.20441e-05	MAD2L1, BUB1, CENPF, TTK, CENPE
KEGG_PATHWAY	hsa03430:Mismatch repair	6	3.84977e-05	RFC5, EXO1, RFC3, RFC4, RFC2, RPA3
GOTERM_BP_5	GO:0065004~protein-DNA complex assembly	10	4.04785e-05	HMGB2, HIST4H4, HIST1H4L, HIST1H4K, CENPF, CENPE, MCM2, HIST2H4A, HIST2H4B, HIST1H4A, HJURP, CENPA, HIST1H4B, HIST1H4E, HIST1H4F, H2AFX, HIST1H4C, HIST1H4D, HIST1H4I, CHAF1A, HIST1H4J, HELLS, HIST1H4H
GOTERM_BP_5	GO:0051052~regulation of DNA metabolic process	11	4.30293e-05	DNA2, CDC6, CDC45, BLM, GMNN, H2AFX, KPNA2, BRCA1, CDK2, CDT1, RAD51
GOTERM_BP_5	GO:0045839~negative regulation of mitosis	5	4.73803e-05	MAD2L1, BUB1, CENPF, TTK, CENPE
GOTERM_BP_5	GO:0051784~negative regulation of nuclear division	5	4.73803e-05	MAD2L1, BUB1, CENPF, TTK, CENPE
GOTERM_BP_5	GO:0031109~microtubule polymerization or depolymerization	5	6.74623e-05	KIF2C, KIF18A, FBXO5, STMN1, CENPJ
GOTERM_BP_5	GO:0007076~mitotic chromosome condensation	5	6.74623e-05	NCAPH, NCAPG, NUSAP1, CDCA5, SMC4
GOTERM_CC_5	GO:0005663~DNA replication factor C complex	4	8.65448e-05	RFC5, RFC3, RFC4, RFC2
KEGG_PATHWAY	hsa03420:Nucleotide excision repair	7	0.000100384	RFC5, RFC3, RFC4, POLE2, RFC2, POLE, RPA3
GOTERM_BP_5	GO:0007127~meiosis I	7	0.000103817	FANCD2, CKS2, CHEK1, ESPL1, RAD54B, TRIP13, RAD51
GOTERM_BP_5	GO:0022616~DNA strand elongation	4	0.000114682	DNA2, RFC3, RFC4, FEN1
GOTERM_BP_5	GO:0034508~centromere complex assembly	4	0.000114682	HJURP, CENPF, CENPE, HELLS
GOTERM_CC_5	GO:0005814~centriole	6	0.000142985	PLK4, SASS6, BIRC5, CEP55, CENPJ, TOP2A
KEGG_PATHWAY	hsa04115:p53 signaling pathway	8	0.000161706	CCNE2, CCNB1, CDK1, CCNB2, RRM2, CHEK1, GTSE1, CDK2
GOTERM_BP_5	GO:0000085~G2 phase of mitotic cell cycle	4	0.000197994	BLM, CENPF, KPNA2, GTSE1
GOTERM_BP_5	GO:0051319~G2 phase	4	0.000197994	BLM, CENPF, KPNA2, GTSE1
KEGG_PATHWAY	hsa00240:Pyrimidine metabolism	9	0.000224945	PRIM1, POLE2, RRM2, RRM1, POLE, DCK, POLA2, TK1, DUT
GOTERM_CC_5	GO:0044450~microtubule organizing center part	7	0.000315346	PLK4, SASS6, BIRC5, CEP55, CENPJ, TOP2A, BRCA1
GOTERM_BP_5	GO:0007098~centrosome cycle	5	0.000335572	SASS6, KIF11, NEK2, CENPJ, BRCA1
GOTERM_BP_5	GO:0007080~mitotic metaphase plate congression	4	0.000462503	CCDC99, KIF18A, CENPE, CDCA5
GOTERM_BP_5	GO:0000082~G1/S transition of mitotic cell cycle	7	0.000519788	CDC7, CDKN2C, DBF4, POLE, CDKN3, CDCA5, CDC25A
GOTERM_BP_5	GO:0042770~DNA damage response, signal transduction	8	0.000624689	CDK1, BLM, BRIP1, H2AFX, CHEK1, CCNA2, GTSE1, BRCA1
GOTERM_CC_5	GO:0032133~chromosome passenger complex	3	0.000810944	CDCA8, BIRC5, AURKB
GOTERM_BP_5	GO:0006275~regulation of DNA replication	7	0.000898903	DNA2, CDC6, CDC45, BLM, GMNN, CDK2, CDT1
GOTERM_BP_5	GO:0045842~positive regulation of mitotic metaphase/anaphase transition	3	0.000979947	DLGAP5, CENPE, ESPL1
GOTERM_CC_5	GO:0045120~pronucleus	4	0.00113558	BLM, EZH2, CENPF, CCNA2
GOTERM_BP_5	GO:0007096~regulation of exit from mitosis	4	0.00116325	KNTC1, BIRC5, ANLN, UBE2C
GOTERM_CC_5	GO:0000794~condensed nuclear chromosome	6	0.00125974	BLM, NEK2, SGOL2, BUB1, CHEK1, RAD51
GOTERM_BP_5	GO:0019932~second-messenger-mediated signaling	13	0.00126802	HIST1H4L, HIST4H4, DRD1, HMGB2, HIST1H4K, AURKA, HIST2H4A, HIST2H4B, HIST1H4A, HIST1H4B, HIST1H4E, HIST1H4F, HIST1H4C, HIST1H4D, HIST1H4I, HIST1H4J, TOP2A, FEN1, HIST1H4H, NDC80, UBE2C, RFC4, SPAG5, ZWINT, CKS2, BUB1B
GOTERM_CC_5	GO:0030894~replisome	4	0.00142769	PRIM1, POLA2, MCM3, RPA3
GOTERM_CC_5	GO:0043601~nuclear replisome	4	0.00142769	PRIM1, POLA2, MCM3, RPA3
GOTERM_BP_5	GO:0001556~oocyte maturation	4	0.00149198	CCNB1, FBXO5, TRIP13, CDC25B
GOTERM_CC_5	GO:0005875~microtubule associated complex	8	0.001525	KIF23, KIF2C, KIFC1, CDCA8, KIF11, KIF15, BIRC5, AURKB
GOTERM_BP_5	GO:0034728~nucleosome organization	8	0.00152659	HMGB2, HIST4H4, HIST1H4L, HIST1H4K, NASP, MCM2, HIST2H4A, HIST2H4B, HIST1H4A, HJURP, CENPA, HIST1H4B, HIST1H4E, HIST1H4F, H2AFX, HIST1H4C, HIST1H4D, HIST1H4I, CHAF1A, HIST1H4J, HIST1H4H
GOTERM_BP_5	GO:0008156~negative regulation of DNA replication	5	0.00155898	CDC6, CDC45, BLM, GMNN, CDT1
GOTERM_CC_5	GO:0043596~nuclear replication fork	4	0.0017629	PRIM1, POLA2, MCM3, RPA3
GOTERM_CC_5	GO:0000785~chromatin	11	0.00186168	HIST4H4, HIST1H4L, HIST1H4K, CENPF, MCM2, HIST2H4A, SUV39H2, HIST2H4B, MCM7, TIMELESS, HIST1H4A, OIP5, CENPA, HIST1H4B, HIST1H4E, HIST1H4F, H2AFX, HIST1H4C, HIST1H4D, HIST1H4I, HIST1H4J, HELLS, DSCC1, HIST1H4H
GOTERM_BP_5	GO:0051261~protein depolymerization	3	0.00193633	KIF2C, KIF18A, STMN1
GOTERM_BP_5	GO:0007019~microtubule depolymerization	3	0.00193633	KIF2C, KIF18A, STMN1
GOTERM_BP_5	GO:0006333~chromatin assembly or disassembly	9	0.00224593	HMGB2, HIST4H4, HIST1H4L, HIST1H4K, MCM2, HIST2H4A, SUV39H2, HIST2H4B, HIST1H4A, HJURP, CENPA, HIST1H4B, HIST1H4E, HIST1H4F, H2AFX, HIST1H4C, HIST1H4D, HIST1H4I, CHAF1A, HIST1H4J, HELLS, HIST1H4H
GOTERM_BP_5	GO:0051297~centrosome organization	5	0.00258664	SASS6, KIF11, NEK2, CENPJ, BRCA1
GOTERM_BP_5	GO:0051438~regulation of ubiquitin-protein ligase activity	7	0.00295222	CCNB1, CDK1, MAD2L1, BUB1B, FBXO5, CDC20, UBE2C
GOTERM_CC_5	GO:0005871~kinesin complex	4	0.00304779	KIF23, KIF2C, KIF11, KIF15
GOTERM_BP_5	GO:0000089~mitotic metaphase	3	0.00318846	CDCA8, FBXO5, CENPE
GOTERM_BP_5	GO:0051493~regulation of cytoskeleton organization	9	0.00343203	PLK4, TMSB15A, TMSB15B, PSRC1, AVIL, SKA3, RDX, CENPE, ADD2, BRCA1
GOTERM_BP_5	GO:0031023~microtubule organizing center organization	5	0.00360938	SASS6, KIF11, NEK2, CENPJ, BRCA1
GOTERM_CC_5	GO:0005658~alpha DNA polymerase:primase complex	3	0.00392329	PRIM1, POLA2, MCM3
GOTERM_CC_5	GO:0000796~condensin complex	3	0.00392329	NCAPH, NCAPG, SMC4
GOTERM_BP_5	GO:0006334~nucleosome assembly	7	0.00427017	HMGB2, HIST4H4, HIST1H4L, HIST1H4K, MCM2, HIST2H4A, HIST2H4B, HIST1H4A, HJURP, CENPA, HIST1H4B, HIST1H4E, HIST1H4F, H2AFX, HIST1H4C, HIST1H4D, HIST1H4I, CHAF1A, HIST1H4J, HIST1H4H
GOTERM_BP_5	GO:0007089~traversing start control point of mitotic cell cycle	3	0.00472535	CDC6, CDC25C, CDK2
GOTERM_BP_5	GO:0051294~establishment of spindle orientation	3	0.00472535	CCDC99, CENPA, NDC80
GOTERM_BP_5	GO:0000132~establishment of mitotic spindle orientation	3	0.00472535	CCDC99, CENPA, NDC80
GOTERM_BP_5	GO:0048477~oogenesis	5	0.00487671	CCNB1, FBXO5, PAQR8, TRIP13, CDC25B
GOTERM_BP_5	GO:0051053~negative regulation of DNA metabolic process	5	0.00535773	CDC6, CDC45, BLM, GMNN, CDT1
GOTERM_BP_5	GO:0000086~G2/M transition of mitotic cell cycle	4	0.00623197	CCNB1, BIRC5, CHEK1, CDK2
GOTERM_BP_5	GO:0048599~oocyte development	4	0.00623197	CCNB1, FBXO5, TRIP13, CDC25B
GOTERM_BP_5	GO:0051323~metaphase	3	0.0065363	CDCA8, FBXO5, CENPE
GOTERM_BP_5	GO:0070507~regulation of microtubule cytoskeleton organization	5	0.00698847	PLK4, PSRC1, SKA3, CENPE, BRCA1
GOTERM_BP_5	GO:0007242~intracellular signaling cascade	36	0.00706484	HMGB2, DRD1, HIST4H4, HIST1H4L, HIST1H4K, BLM, ERBB3, IQGAP3, CHEK1, AURKA, TRH, HIST2H4A, GTSE1, HIST2H4B, HIST1H4A, HIST1H4B, HIST1H4E, TNFRSF19, HIST1H4F, H2AFX, GNG2, HIST1H4C, HIST1H4D, HIST1H4I, TOP2A, HIST1H4J, CCNA2, PIK3R1, FEN1, HIST1H4H, PDK1, CDK1, STMN2, BRIP1, NDC80, DEPDC1, RACGAP1, UBE2C, ECT2, BRCA1, RFC4, SPAG5, ZWINT, PLCG2, CKS2, BUB1B, STMN1, PHLDB2, PLCXD1
GOTERM_BP_5	GO:0009994~oocyte differentiation	4	0.00712016	CCNB1, FBXO5, TRIP13, CDC25B
GOTERM_BP_5	GO:0007131~reciprocal meiotic recombination	4	0.00911144	CHEK1, RAD54B, TRIP13, RAD51
GOTERM_BP_5	GO:0051785~positive regulation of nuclear division	4	0.0102168	DLGAP5, NUSAP1, CENPE, ESPL1
GOTERM_BP_5	GO:0045840~positive regulation of mitosis	4	0.0102168	DLGAP5, NUSAP1, CENPE, ESPL1
KEGG_PATHWAY	hsa03440:Homologous recombination	4	0.012378	BLM, RAD54B, RAD51, RPA3
GOTERM_MF_5	GO:0003690~double-stranded DNA binding	6	0.0138735	HMGB2, RAD51AP1, BLM, WT1, FEN1, RAD51
GOTERM_BP_5	GO:0030837~negative regulation of actin filament polymerization	4	0.013983	TMSB15A, TMSB15B, AVIL, RDX, ADD2
GOTERM_BP_5	GO:0032272~negative regulation of protein polymerization	4	0.0153907	TMSB15A, TMSB15B, AVIL, RDX, ADD2
GOTERM_MF_5	GO:0004672~protein kinase activity	17	0.0158758	PDK1, CDC7, CDK1, EFNB3, NEK2, ERBB3, TTK, CHEK1, AURKA, PBK, AURKB, CDK2, PLK4, VRK1, BUB1, BUB1B, MELK
GOTERM_BP_5	GO:0045786~negative regulation of cell cycle	6	0.0160724	MAD2L1, GMNN, BUB1, CENPF, TTK, CENPE
GOTERM_BP_5	GO:0019220~regulation of phosphate metabolic process	17	0.0164138	CDC6, CKS1B, DRD1, BLM, TTK, CHEK1, CENPE, CDC25C, CDKN3, CDC25A, CDC25B, CCNE2, MCM7, CDKN2C, CKS2, PDGFD, BARD1
GOTERM_BP_5	GO:0051174~regulation of phosphorus metabolic process	17	0.0164138	CDC6, CKS1B, DRD1, BLM, TTK, CHEK1, CENPE, CDC25C, CDKN3, CDC25A, CDC25B, CCNE2, MCM7, CDKN2C, CKS2, PDGFD, BARD1
GOTERM_CC_5	GO:0005737~cytoplasm	139	0.0168347	ITGB3BP, STIL, KIFC1, LDHA, PRC1, KNTC1, AURKA, PTTG1, IL17RD, G2E3, CDCA8, CDKN2C, GNG2, ERAP2, PDGFD, CCNA2, CDCA5, ASPM, CDCA3, NUDT1, DTL, STMN2, MGP, ESPL1, CEP152, MIB1, MAD2L1, SPAG5, KIAA1524, STMN1, KBTBD10, ADD2, HMGB2, CCDC99, DRD1, KIF4A, BLM, NEK2, CHEK1, FAM19A2, ANLN, TRH, WT1, TK1, PEG10, VRK1, TPI1, DMD, FBXO5, LAMB1, GINS1, PHACTR1, MKI67, MGAT4C, GGH, CASC5, BRIP1, CDC20, BRCA1…
GOTERM_BP_5	GO:0010638~positive regulation of organelle organization	6	0.0176934	PLK4, DLGAP5, PSRC1, NUSAP1, CENPE, ESPL1
GOTERM_BP_5	GO:0051494~negative regulation of cytoskeleton organization	5	0.0177386	TMSB15A, TMSB15B, AVIL, RDX, ADD2, BRCA1
GOTERM_BP_5	GO:0007143~female meiosis	3	0.0193474	FBXO5, TRIP13, CDC25B
GOTERM_BP_5	GO:0045787~positive regulation of cell cycle	5	0.0199782	DLGAP5, NUSAP1, BIRC5, CENPE, ESPL1
GOTERM_CC_5	GO:0005829~cytosol	33	0.0203126	ITGB3BP, STIL, LDHA, NEK2, DCK, PTTG1, TK1, CCNE2, TPI1, RPL39L, FBXO5, PIK3R1, CDCA3, CDC6, CDK1, GGH, BIRC5, CDC20, UBE2C, CDC25C, CEP152, CENPJ, ECT2, CDK2, CDC25B, CCNB1, PLK4, MAD2L1, CCNB2, RRM2, RRM1, BUB1B, DUT
KEGG_PATHWAY	hsa03410:Base excision repair	4	0.0226567	POLE2, NEIL3, POLE, FEN1
GOTERM_CC_5	GO:0005730~nucleolus	20	0.0232309	FGF18, HMGB2, MKI67, BLM, NEK2, TPX2, NUSAP1, BIRC5, MYBL1, MCM3, MCM4, LOC81691, PLK4, VRK1, G2E3, CDCA8, HJURP, KIF20B, GPSM2, TOP2A
GOTERM_MF_5	GO:0034061~DNA polymerase activity	4	0.0233629	POLE2, POLE, POLA2, POLQ
GOTERM_BP_5	GO:0031333~negative regulation of protein complex assembly	4	0.0235902	TMSB15A, TMSB15B, AVIL, RDX, ADD2
GOTERM_BP_5	GO:0043549~regulation of kinase activity	13	0.0306061	CCNE2, CKS1B, CDC6, DRD1, BLM, CDKN2C, CKS2, CHEK1, CENPE, CDKN3, CDC25C, CDC25A, CDC25B
GOTERM_BP_5	GO:0051436~negative regulation of ubiquitin-protein ligase activity during mitotic cell cycle	5	0.0306299	MAD2L1, BUB1B, FBXO5, CDC20, UBE2C
GOTERM_CC_5	GO:0031436~BRCA1-BARD1 complex	2	0.032859	BRCA1, BARD1
GOTERM_BP_5	GO:0043632~modification-dependent macromolecule catabolic process	18	0.0334715	CDK1, DTL, CDC20, UBE2C, BRCA1, CCNB1, MIB1, UHRF1, G2E3, MAD2L1, KLHL13, BUB1B, FBXO5, KBTBD10, UBE2S, UBE2T, CDCA3, BARD1
GOTERM_BP_5	GO:0051352~negative regulation of ligase activity	5	0.0337264	MAD2L1, BUB1B, FBXO5, CDC20, UBE2C
GOTERM_CC_5	GO:0005881~cytoplasmic microtubule	3	0.035123	KIF2C, BIRC5, GTSE1
GOTERM_CC_5	GO:0000152~nuclear ubiquitin ligase complex	3	0.035123	BUB1B, BRCA1, BARD1
GOTERM_MF_5	GO:0019787~small conjugating protein ligase activity	7	0.035246	MIB1, G2E3, UBE2C, UBE2S, BRCA1, UBE2T, BARD1
GOTERM_BP_5	GO:0051437~positive regulation of ubiquitin-protein ligase activity during mitotic cell cycle	5	0.0353406	CCNB1, CDK1, FBXO5, CDC20, UBE2C
GOTERM_BP_5	GO:0032271~regulation of protein polymerization	5	0.0353406	TMSB15A, TMSB15B, PSRC1, AVIL, RDX, ADD2
GOTERM_BP_5	GO:0051231~spindle elongation	2	0.0361158	KIF23, PRC1
GOTERM_BP_5	GO:0033567~DNA replication, Okazaki fragment processing	2	0.0361158	DNA2, FEN1
GOTERM_BP_5	GO:0000022~mitotic spindle elongation	2	0.0361158	KIF23, PRC1
GOTERM_BP_5	GO:0043137~DNA replication, removal of RNA primer	2	0.0361158	DNA2, FEN1
GOTERM_BP_5	GO:0007079~mitotic chromosome movement towards spindle pole	2	0.0361158	DLGAP5, CENPE
GOTERM_BP_5	GO:0051782~negative regulation of cell division	2	0.0361158	BLM, ASPM
GOTERM_BP_5	GO:0007281~germ cell development	6	0.0372435	CCNB1, CASC5, FBXO5, WT1, TRIP13, CDC25B
GOTERM_BP_5	GO:0043624~cellular protein complex disassembly	3	0.0375647	KIF2C, KIF18A, STMN1
GOTERM_BP_5	GO:0000080~G1 phase of mitotic cell cycle	3	0.0417628	CDC6, CDC25C, CDK2
GOTERM_CC_5	GO:0043073~germ cell nucleus	3	0.0426877	BLM, H2AFX, TRIP13
GOTERM_BP_5	GO:0051351~positive regulation of ligase activity	5	0.0440742	CCNB1, CDK1, FBXO5, CDC20, UBE2C
GOTERM_BP_5	GO:0044257~cellular protein catabolic process	18	0.0493526	CDK1, DTL, CDC20, UBE2C, BRCA1, CCNB1, MIB1, UHRF1, G2E3, MAD2L1, KLHL13, BUB1B, FBXO5, KBTBD10, UBE2S, UBE2T, CDCA3, BARD1
KEGG_PATHWAY	hsa00230:Purine metabolism	7	0.050592	PRIM1, POLE2, RRM2, RRM1, POLE, DCK, POLA2
GOTERM_BP_5	GO:0033261~regulation of S phase	3	0.0506511	CDC7, TIMELESS, CDT1
GOTERM_BP_5	GO:0030010~establishment of cell polarity	3	0.0506511	CCDC99, CENPA, NDC80
GOTERM_BP_5	GO:0051382~kinetochore assembly	2	0.0536838	CENPF, CENPE
GOTERM_BP_5	GO:0051305~chromosome movement towards spindle pole	2	0.0536838	DLGAP5, CENPE
GOTERM_BP_5	GO:0034501~protein localization to kinetochore	2	0.0536838	CCDC99, AURKB
GOTERM_BP_5	GO:0051318~G1 phase	3	0.0553268	CDC6, CDC25C, CDK2
GOTERM_MF_5	GO:0004748~ribonucleoside-diphosphate reductase activity	2	0.0573776	RRM2, RRM1
KEGG_PATHWAY	hsa04512:ECM-receptor interaction	5	0.0587608	ITGB8, ITGA8, COL3A1, LAMB1, HMMR
KEGG_PATHWAY	hsa05222:Small cell lung cancer	5	0.0587608	CCNE2, CKS1B, LAMB1, CDK2, PIK3R1
GOTERM_BP_5	GO:0051693~actin filament capping	3	0.0601475	AVIL, RDX, ADD2
GOTERM_BP_5	GO:0007628~adult walking behavior	3	0.0601475	DRD1, EFNB3, TRH
GOTERM_BP_5	GO:0030163~protein catabolic process	18	0.0622967	CDK1, DTL, CDC20, UBE2C, BRCA1, CCNB1, MIB1, UHRF1, G2E3, MAD2L1, KLHL13, BUB1B, FBXO5, KBTBD10, UBE2S, UBE2T, CDCA3, BARD1
GOTERM_CC_5	GO:0005816~spindle pole body	2	0.0646427	MAD2L1, BUB1
GOTERM_BP_5	GO:0031324~negative regulation of cellular metabolic process	20	0.0668591	CDC6, HMGB2, KLF12, BLM, GMNN, CENPF, CDC20, UBE2C, WT1, BRCA1, CDT1, CDC45, MAD2L1, TIMELESS, CDKN2C, HEY2, BUB1B, FBXO5, HELLS, BARD1
GOTERM_BP_5	GO:0030835~negative regulation of actin filament depolymerization	3	0.0701968	AVIL, RDX, ADD2
GOTERM_BP_5	GO:0051299~centrosome separation	2	0.0709329	KIF11, NEK2
GOTERM_BP_5	GO:0031536~positive regulation of exit from mitosis	2	0.0709329	BIRC5, UBE2C
GOTERM_BP_5	GO:0000212~meiotic spindle organization	2	0.0709329	FBXO5, ESPL1
GOTERM_BP_5	GO:0043486~histone exchange	2	0.0709329	HJURP, NASP
GOTERM_BP_5	GO:0030833~regulation of actin filament polymerization	4	0.07528	TMSB15A, TMSB15B, AVIL, RDX, ADD2
KEGG_PATHWAY	hsa04810:Regulation of actin cytoskeleton	8	0.0812279	FGF18, FGF7, ITGB8, ITGA8, IQGAP3, RDX, PDGFD, PIK3R1
GOTERM_BP_5	GO:0051054~positive regulation of DNA metabolic process	4	0.0819825	DNA2, H2AFX, BRCA1, RAD51
GOTERM_BP_5	GO:0030834~regulation of actin filament depolymerization	3	0.0861947	AVIL, RDX, ADD2
GOTERM_MF_5	GO:0004536~deoxyribonuclease activity	3	0.0883445	EXO1, DNA2, FEN1
GOTERM_MF_5	GO:0008017~microtubule binding	4	0.08878	PSRC1, KIF18A, NUSAP1, BIRC5
GOTERM_BP_5	GO:0031399~regulation of protein modification process	10	0.0896526	CCNB1, CDK1, MAD2L1, BUB1B, TTK, FBXO5, CDC20, PDGFD, UBE2C, BRCA1
GOTERM_BP_5	GO:0008064~regulation of actin polymerization or depolymerization	4	0.0998019	TMSB15A, TMSB15B, AVIL, RDX, ADD2
